# Supplementary material for: Crystal structure of 2-(4-chloro­benzamido)­benzoic acid
Source: Acta Crystallogr E Crystallogr Commun. 2015 Oct 17;71(Pt 11):o856–7. doi: 10.1107/S2056989015017879 (PMC4645063; doi:10.1107/S2056989015017879)
Supplement: Supplementary file 1 [file e-71-0o856-sup1.cif]

##############################################################################
#                                                                            #
# This CIF contains the data in a paper accepted for publication in          #
# Acta Crystallographica Section E. It conforms to the requirements of       #
# Notes for Authors for Acta Crystallographica Section E, and has been       #
# peer reviewed under the auspices of the IUCr Commission on Journals.       #
#                                                                            #
# Full details of the Crystallographic Information File format               #
# are given in the paper "The Crystallographic Information File (CIF):       #
# a New Standard Archive File for Crystallography" by S. R. Hall, F. H.      #
# Allen and I. D. Brown [Acta Cryst. (1991), A47, 655-685].                  #
#                                                                            #
# The current version of the core CIF dictionary is obtainable from          #
# ftp://ftp.iucr.org/pub/cif_core.dic.                                       #
#                                                                            #
# Software is freely available for graphical display of the structure(s)     #
# in this CIF. For information consult the CIF software page                 #
# http://www.iucr.org/resources/cif/software.                                #
#                                                                            #
# This file may be used for bona fide research purposes within the           #
# scientific community so long as proper attribution is given to the journal # 
# article from which it was obtained.                                        #
#                                                                            #
##############################################################################
data_I
_database_code_depnum_ccdc_archive 'CCDC 1427117'
_audit_creation_method     'SHELXL-2014/7'
_chemical_name_systematic     '2-(4-Chlorobenzamido)benzoic acid'
_chemical_name_common     '2-(4-Chlorobenzamido)benzoic acid'
_chemical_formula_moiety     'C14 H10 Cl N O3'
_chemical_formula_sum     'C14 H10 Cl N O3'
_chemical_formula_iupac     'C14 H10 Cl N O3'
_chemical_formula_weight     275.69
_chemical_melting_point     470.0(10)
_space_group_crystal_system     monoclinic
_space_group_name_H-M_alt     'C 2/c'
_space_group_name_Hall     '-C 2yc'
loop_
    _space_group_symop_operation_xyz
    'x, y, z'
    '-x, y, -z+1/2'
    'x+1/2, y+1/2, z'
    '-x+1/2, y+1/2, -z+1/2'
    '-x, -y, -z'
    'x, -y, z-1/2'
    '-x+1/2, -y+1/2, -z'
    'x+1/2, -y+1/2, z-1/2'
_cell_length_a     26.8843(10)
_cell_length_b     5.0367(2)
_cell_length_c     20.9264(12)
_cell_angle_alpha     90
_cell_angle_beta     117.489(2)
_cell_angle_gamma     90
_cell_volume     2513.7(2)
_cell_formula_units_Z     8
_cell_measurement_reflns_used     2553
_cell_measurement_theta_min     3.093
_cell_measurement_theta_max     25.360
_cell_measurement_temperature     295
_exptl_crystal_description     'needle'
_exptl_crystal_colour     'yellow'
_exptl_crystal_size_max     0.400
_exptl_crystal_size_mid     0.075
_exptl_crystal_size_min     0.060
_exptl_crystal_density_diffrn     1.457
_exptl_crystal_density_meas     ?
_exptl_crystal_density_method     'not measured'
_exptl_crystal_F_000     1136
_exptl_absorpt_coefficient_mu     0.306
_exptl_absorpt_correction_type     none
_exptl_absorpt_process_details     ?
_exptl_absorpt_correction_T_min     ?
_exptl_absorpt_correction_T_max     ?
_diffrn_ambient_temperature     295
_diffrn_radiation_type     MoK\a
_diffrn_radiation_wavelength     0.71073
_diffrn_radiation_monochromator     graphite
_diffrn_measurement_device_type     'Nonius KappaCCD'
_diffrn_measurement_device     '95mm CCD camera on \k-goniostat'
_diffrn_measurement_method     'CCD rotation images, thick slices'
_diffrn_detector_area_resol_mean     ?
_diffrn_reflns_number     4248
_diffrn_reflns_av_R_equivalents     0.0565
_diffrn_reflns_theta_min     3.093
_diffrn_reflns_theta_max     25.360
_diffrn_reflns_theta_full     25.242
_diffrn_measured_fraction_theta_max     0.998
_diffrn_measured_fraction_theta_full     0.999
_diffrn_reflns_limit_h_min     -31
_diffrn_reflns_limit_h_max     32
_diffrn_reflns_limit_k_min     -6
_diffrn_reflns_limit_k_max     6
_diffrn_reflns_limit_l_min     -25
_diffrn_reflns_limit_l_max     24
_diffrn_standards_number     0
_diffrn_standards_interval_count     ?
_diffrn_standards_interval_time     120
_diffrn_standards_decay_%     0
_refine_special_details
;
Refinement of <i>F</i>^2^ against ALL reflections. The weighted <i>R</i>-factor
<i>wR</i> and goodness of fit <i>S</i> are based on <i>F</i>^2^, conventional
<i>R</i>-factors <i>R</i> are based on <i>F</i>, with <i>F</i> set to zero for
negative <i>F</i>^2^. The threshold expression of <i>F</i>^2^ >
\s(<i>F</i>^2^) is used only for calculating <i>R</i>-factors(gt) <i>etc</i>.
and is not relevant to the choice of reflections for refinement.
<i>R</i>-factors based on <i>F</i>^2^ are statistically about twice as large
as those based on <i>F</i>, and <i>R</i>- factors based on ALL data will be
even larger.
;
_reflns_number_total     2295
_reflns_number_gt     1049
_reflns_threshold_expression     'I > 2\s(I)'
_refine_ls_structure_factor_coef     Fsqd
_refine_ls_matrix_type     full
_refine_ls_R_factor_all     0.1295
_refine_ls_R_factor_gt     0.0429
_refine_ls_wR_factor_gt     0.0982
_refine_ls_wR_factor_ref     0.1315
_refine_ls_goodness_of_fit_ref     0.923
_refine_ls_restrained_S_all     0.923
_refine_ls_number_reflns     2295
_refine_ls_number_parameters     176
_refine_ls_number_restraints     0
_refine_ls_hydrogen_treatment     mixed
_refine_ls_weighting_scheme     calc
_refine_ls_weighting_details
                      'w=1/[\s^2^(Fo^2^)+(0.0632P)^2^] where P=(Fo^2^+2Fc^2^)/3'
_atom_sites_solution_hydrogens     geom
_atom_sites_solution_primary     direct
_atom_sites_solution_secondary     difmap
_refine_ls_shift/su_max     0.000
_refine_ls_shift/su_mean     0.000
_refine_diff_density_max     0.197
_refine_diff_density_min     -0.188
_refine_ls_extinction_method     none
_refine_ls_extinction_coef     ?
loop_
    _atom_type_symbol
    _atom_type_description
    _atom_type_scat_dispersion_real
    _atom_type_scat_dispersion_imag
    _atom_type_scat_source
    'C' 'C' 0.0030 0.0020
                         'International Tables Vol C Tables 4.2.6.8 and 6.1.1.4'
    'H' 'H' 0.0000 0.0000
                         'International Tables Vol C Tables 4.2.6.8 and 6.1.1.4'
    'Cl' 'Cl' 0.1480 0.1590
                         'International Tables Vol C Tables 4.2.6.8 and 6.1.1.4'
    'N' 'N' 0.0060 0.0030
                         'International Tables Vol C Tables 4.2.6.8 and 6.1.1.4'
    'O' 'O' 0.0110 0.0060
                         'International Tables Vol C Tables 4.2.6.8 and 6.1.1.4'
_computing_data_collection
;
COLLECT (Nonius, 2000)
;
_computing_cell_refinement
;
HKL Scalepack (Otwinowski & Minor, 1997)
;
_computing_data_reduction
;
HKL Denzo and Scalepack (Otwinowski & Minor, 1997)
;
_computing_structure_solution
;
SHELXS97 (Sheldrick, 2008)
;
_computing_structure_refinement
;
SHELXL2014/7 (Sheldrick, 2015)
;
_computing_molecular_graphics
;
Ortep-3 for Windows (Farrugia, 2012) and Mercury (Macrae <i>et al.</i>,
2006)
;
_computing_publication_material
;
SHELXL2014/7 (Sheldrick, 2015)
;
loop_
    _atom_site_type_symbol
    _atom_site_label
    _atom_site_fract_x
    _atom_site_fract_y
    _atom_site_fract_z
    _atom_site_U_iso_or_equiv
    _atom_site_adp_type
    _atom_site_calc_flag
    _atom_site_occupancy
    _atom_site_disorder_assembly
    _atom_site_disorder_group
    O O1 0.74640(9) -0.2731(4) 0.30942(12) 0.0824(7) Uani d 1 . .
    C C5 0.90834(14) -0.0840(7) 0.34839(18) 0.0786(9) Uani d 1 . .
    H H5 0.9265 -0.1847 0.3282 0.094 Uiso calc 1 . .
    C C10 0.58970(13) -0.0955(6) 0.29315(17) 0.0739(9) Uani d 1 . .
    H H10 0.5647 -0.2205 0.2623 0.089 Uiso calc 1 . .
    C C9 0.64347(12) -0.0846(5) 0.30083(15) 0.0623(8) Uani d 1 . .
    H H9 0.6543 -0.2008 0.2750 0.075 Uiso calc 1 . .
    C C2 0.85453(13) 0.2133(6) 0.40771(18) 0.0766(9) Uani d 1 . .
    H H2 0.8366 0.3155 0.4280 0.092 Uiso calc 1 . .
    C C11 0.57224(13) 0.0750(6) 0.33029(18) 0.0754(9) Uani d 1 . .
    H H11 0.5357 0.0667 0.3242 0.090 Uiso calc 1 . .
    C C6 0.85319(14) -0.1349(6) 0.33124(17) 0.0730(9) Uani d 1 . .
    H H6 0.8344 -0.2716 0.2993 0.088 Uiso calc 1 . .
    C C3 0.90974(14) 0.2649(6) 0.42543(18) 0.0801(10) Uani d 1 . .
    H H3 0.9289 0.4004 0.4577 0.096 Uiso calc 1 . .
    C C4 0.93606(13) 0.1173(7) 0.39566(17) 0.0701(9) Uani d 1 . .
    H NH1 0.7536(13) 0.280(6) 0.3758(17) 0.102(11) Uiso d 1 . .
    Cl Cl1 1.00534(4) 0.1835(2) 0.41722(6) 0.1062(4) Uani d 1 . .
    N N1 0.73632(10) 0.1205(5) 0.35559(12) 0.0592(7) Uani d 1 . .
    O O3 0.67865(8) 0.6206(3) 0.46790(10) 0.0688(6) Uani d 1 . .
    H OH3 0.7015 0.7286 0.4949 0.103 Uiso calc 1 . .
    O O2 0.75129(8) 0.5079(3) 0.45041(10) 0.0641(6) Uani d 1 . .
    C C14 0.70192(12) 0.4755(5) 0.43671(14) 0.0548(7) Uani d 1 . .
    C C8 0.68169(11) 0.1015(5) 0.34751(14) 0.0529(7) Uani d 1 . .
    C C7 0.76554(12) -0.0609(6) 0.33845(15) 0.0599(7) Uani d 1 . .
    C C13 0.66432(11) 0.2748(5) 0.38605(14) 0.0535(7) Uani d 1 . .
    C C1 0.82537(12) 0.0120(5) 0.36030(15) 0.0568(7) Uani d 1 . .
    C C12 0.60946(12) 0.2573(6) 0.37640(15) 0.0664(8) Uani d 1 . .
    H H12 0.5979 0.3718 0.4018 0.080 Uiso calc 1 . .
loop_
    _atom_site_aniso_label
    _atom_site_aniso_U_11
    _atom_site_aniso_U_22
    _atom_site_aniso_U_33
    _atom_site_aniso_U_12
    _atom_site_aniso_U_13
    _atom_site_aniso_U_23
    O1 0.0839(16) 0.0631(13) 0.1073(17) -0.0111(11) 0.0502(14) -0.0225(12)
    C5 0.075(2) 0.090(2) 0.083(2) 0.0100(19) 0.047(2) -0.004(2)
    C10 0.063(2) 0.071(2) 0.072(2) -0.0093(16) 0.0174(18) 0.0023(17)
    C9 0.063(2) 0.0595(17) 0.0591(19) -0.0054(15) 0.0242(16) -0.0031(15)
    C2 0.066(2) 0.081(2) 0.090(2) -0.0010(17) 0.0417(18) -0.0156(19)
    C11 0.056(2) 0.083(2) 0.083(2) -0.0118(18) 0.0279(18) -0.0009(19)
    C6 0.080(2) 0.072(2) 0.074(2) 0.0010(17) 0.0420(19) -0.0089(16)
    C3 0.066(2) 0.085(2) 0.089(2) -0.0102(17) 0.035(2) -0.0121(19)
    C4 0.0581(19) 0.083(2) 0.073(2) 0.0059(17) 0.0343(17) 0.0122(18)
    Cl1 0.0657(6) 0.1390(9) 0.1189(8) 0.0021(5) 0.0469(6) 0.0093(6)
    N1 0.0576(16) 0.0555(15) 0.0681(16) -0.0068(13) 0.0322(13) -0.0118(13)
    O3 0.0622(13) 0.0726(12) 0.0763(13) -0.0053(10) 0.0360(11) -0.0183(11)
    O2 0.0560(13) 0.0685(12) 0.0694(13) -0.0070(10) 0.0304(11) -0.0138(10)
    C14 0.0581(19) 0.0553(17) 0.0522(18) 0.0026(15) 0.0264(16) 0.0028(14)
    C8 0.0513(17) 0.0527(15) 0.0506(16) -0.0041(13) 0.0202(14) 0.0055(14)
    C7 0.068(2) 0.0570(18) 0.0555(18) 0.0000(16) 0.0298(16) 0.0024(15)
    C13 0.0515(17) 0.0564(16) 0.0514(17) -0.0007(14) 0.0228(14) 0.0040(14)
    C1 0.0608(19) 0.0581(17) 0.0554(18) 0.0033(15) 0.0302(16) 0.0025(14)
    C12 0.0564(19) 0.074(2) 0.071(2) -0.0005(16) 0.0314(16) 0.0024(16)
_geom_special_details
;
 All esds (except the esd in the dihedral angle between two l.s. planes)
 are estimated using the full covariance matrix.  The cell esds are taken
 into account individually in the estimation of esds in distances, angles
 and torsion angles; correlations between esds in cell parameters are only
 used when they are defined by crystal symmetry.  An approximate (isotropic)
 treatment of cell esds is used for estimating esds involving l.s. planes.
;
loop_
    _geom_bond_atom_site_label_1
    _geom_bond_atom_site_label_2
    _geom_bond_site_symmetry_2
    _geom_bond_distance
    _geom_bond_publ_flag
    O1 C7 . 1.219(3) ?
    C5 C4 . 1.371(4) ?
    C5 C6 . 1.379(4) ?
    C5 H5 . 0.9300 ?
    C10 C11 . 1.378(4) ?
    C10 C9 . 1.380(4) ?
    C10 H10 . 0.9300 ?
    C9 C8 . 1.401(4) ?
    C9 H9 . 0.9300 ?
    C2 C3 . 1.378(4) ?
    C2 C1 . 1.382(4) ?
    C2 H2 . 0.9300 ?
    C11 C12 . 1.373(4) ?
    C11 H11 . 0.9300 ?
    C6 C1 . 1.377(4) ?
    C6 H6 . 0.9300 ?
    C3 C4 . 1.360(4) ?
    C3 H3 . 0.9300 ?
    C4 Cl1 . 1.734(3) ?
    N1 C7 . 1.357(3) ?
    N1 C8 . 1.402(3) ?
    N1 NH1 . 0.93(3) ?
    O3 C14 . 1.315(3) ?
    O3 OH3 . 0.8200 ?
    O2 C14 . 1.233(3) ?
    C14 C13 . 1.476(4) ?
    C8 C13 . 1.406(4) ?
    C7 C1 . 1.501(4) ?
    C13 C12 . 1.396(4) ?
    C12 H12 . 0.9300 ?
loop_
    _geom_angle_atom_site_label_1
    _geom_angle_atom_site_label_2
    _geom_angle_atom_site_label_3
    _geom_angle_site_symmetry_1
    _geom_angle_site_symmetry_3
    _geom_angle
    _geom_angle_publ_flag
    C4 C5 C6 . . 119.1(3) ?
    C4 C5 H5 . . 120.5 ?
    C6 C5 H5 . . 120.5 ?
    C11 C10 C9 . . 121.4(3) ?
    C11 C10 H10 . . 119.3 ?
    C9 C10 H10 . . 119.3 ?
    C10 C9 C8 . . 120.0(3) ?
    C10 C9 H9 . . 120.0 ?
    C8 C9 H9 . . 120.0 ?
    C3 C2 C1 . . 121.0(3) ?
    C3 C2 H2 . . 119.5 ?
    C1 C2 H2 . . 119.5 ?
    C12 C11 C10 . . 119.1(3) ?
    C12 C11 H11 . . 120.5 ?
    C10 C11 H11 . . 120.5 ?
    C1 C6 C5 . . 121.5(3) ?
    C1 C6 H6 . . 119.2 ?
    C5 C6 H6 . . 119.2 ?
    C4 C3 C2 . . 119.8(3) ?
    C4 C3 H3 . . 120.1 ?
    C2 C3 H3 . . 120.1 ?
    C3 C4 C5 . . 120.7(3) ?
    C3 C4 Cl1 . . 119.9(3) ?
    C5 C4 Cl1 . . 119.4(3) ?
    C7 N1 C8 . . 128.6(3) ?
    C7 N1 NH1 . . 118(2) ?
    C8 N1 NH1 . . 113(2) ?
    C14 O3 OH3 . . 109.5 ?
    O2 C14 O3 . . 121.3(3) ?
    O2 C14 C13 . . 124.4(3) ?
    O3 C14 C13 . . 114.3(3) ?
    C9 C8 N1 . . 121.3(3) ?
    C9 C8 C13 . . 119.0(3) ?
    N1 C8 C13 . . 119.7(2) ?
    O1 C7 N1 . . 124.0(3) ?
    O1 C7 C1 . . 120.8(3) ?
    N1 C7 C1 . . 115.1(3) ?
    C12 C13 C8 . . 119.1(3) ?
    C12 C13 C14 . . 118.3(3) ?
    C8 C13 C14 . . 122.6(3) ?
    C6 C1 C2 . . 117.9(3) ?
    C6 C1 C7 . . 117.3(3) ?
    C2 C1 C7 . . 124.9(3) ?
    C11 C12 C13 . . 121.5(3) ?
    C11 C12 H12 . . 119.2 ?
    C13 C12 H12 . . 119.2 ?
loop_
    _geom_torsion_atom_site_label_1
    _geom_torsion_atom_site_label_2
    _geom_torsion_atom_site_label_3
    _geom_torsion_atom_site_label_4
    _geom_torsion_site_symmetry_1
    _geom_torsion_site_symmetry_2
    _geom_torsion_site_symmetry_3
    _geom_torsion_site_symmetry_4
    _geom_torsion
    _geom_torsion_publ_flag
    C11 C10 C9 C8 . . . . 0.4(4) ?
    C9 C10 C11 C12 . . . . -0.7(5) ?
    C4 C5 C6 C1 . . . . 0.2(5) ?
    C1 C2 C3 C4 . . . . 0.4(5) ?
    C2 C3 C4 C5 . . . . -0.4(5) ?
    C2 C3 C4 Cl1 . . . . 179.4(2) ?
    C6 C5 C4 C3 . . . . 0.1(5) ?
    C6 C5 C4 Cl1 . . . . -179.7(2) ?
    C10 C9 C8 N1 . . . . -178.9(2) ?
    C10 C9 C8 C13 . . . . 0.1(4) ?
    C7 N1 C8 C9 . . . . -18.7(4) ?
    C7 N1 C8 C13 . . . . 162.3(3) ?
    C8 N1 C7 O1 . . . . 3.2(5) ?
    C8 N1 C7 C1 . . . . -174.6(2) ?
    C9 C8 C13 C12 . . . . -0.3(4) ?
    N1 C8 C13 C12 . . . . 178.7(2) ?
    C9 C8 C13 C14 . . . . 179.6(2) ?
    N1 C8 C13 C14 . . . . -1.4(4) ?
    O2 C14 C13 C12 . . . . 179.1(3) ?
    O3 C14 C13 C12 . . . . -0.2(3) ?
    O2 C14 C13 C8 . . . . -0.8(4) ?
    O3 C14 C13 C8 . . . . 179.9(2) ?
    C5 C6 C1 C2 . . . . -0.2(4) ?
    C5 C6 C1 C7 . . . . -179.6(3) ?
    C3 C2 C1 C6 . . . . -0.1(4) ?
    C3 C2 C1 C7 . . . . 179.3(3) ?
    O1 C7 C1 C6 . . . . 15.5(4) ?
    N1 C7 C1 C6 . . . . -166.6(2) ?
    O1 C7 C1 C2 . . . . -163.9(3) ?
    N1 C7 C1 C2 . . . . 14.0(4) ?
    C10 C11 C12 C13 . . . . 0.4(4) ?
    C8 C13 C12 C11 . . . . 0.1(4) ?
    C14 C13 C12 C11 . . . . -179.8(2) ?
loop_
    _geom_hbond_atom_site_label_D
    _geom_hbond_atom_site_label_H
    _geom_hbond_atom_site_label_A
    _geom_hbond_site_symmetry_A
    _geom_hbond_distance_DH
    _geom_hbond_distance_HA
    _geom_hbond_distance_DA
    _geom_hbond_angle_DHA
    N1 NH1 O2 . 0.93(3) 1.96(3) 2.678(3) 133(3)
    O3 OH3 O2 7_666 0.82 1.83 2.645(3) 175
_shelx_hkl_file
;
   0   0   3   -0.30    0.40   1
   0   0   4 5825.40  120.10   1
   0   0   5   -0.40    0.70   1
   0   0   6   30.40    1.70   1
   0   0   7   -0.10    1.40   1
   0   0   8  635.80   18.00   1
   0   0   9    0.00    1.00   1
   0   0  10   42.10    2.30   1
   0   0  11    0.30    0.90   1
   0   0  12    6.00    1.00   1
   0   0  13   -0.40    0.80   1
   0   0  14   12.20    1.10   1
   0   0  15    0.70    0.70   1
   0   0  16   11.40    3.20   1
   0   0  17    1.60    2.50   1
   0   0  18    2.00    3.30   1
   0   0  19   -3.60    3.50   1
   0   0  20    6.80    3.40   1
   0   0  21    2.90    4.40   1
   0   0  22    4.70    6.40   1
   0   2   0   45.90    3.10   1
   0  -2   0   49.40    2.00   1
   0   2   1   12.20    1.20   1
   0  -2  -1   12.60    0.70   1
   0   2   2    1.70    0.60   1
   0  -2  -2    2.50    0.50   1
   0   2   3  699.60   11.10   1
   0  -2  -3  686.10   12.80   1
   0   2   4   79.70    2.10   1
   0  -2  -4   77.10    2.40   1
   0   2   5   10.60    0.90   1
   0  -2  -5   10.40    0.90   1
   0   2   6  348.00    6.90   1
   0  -2  -6  343.80    6.50   1
   0   2   7   11.40    1.40   1
   0  -2  -7   10.50    1.10   1
   0   2   8   12.70    1.30   1
   0  -2  -8   12.50    1.40   1
   0   2   9   24.40    1.70   1
   0  -2  -9   24.70    1.80   1
   0   2  10  333.90    7.70   1
   0  -2 -10  348.00    9.40   1
   0   2  11    4.70    1.50   1
   0  -2 -11    5.50    1.40   1
   0   2  12    9.30    1.90   1
   0  -2 -12    8.50    1.80   1
   0   2  13   13.20    2.10   1
   0  -2 -13   11.40    1.70   1
   0   2  14    4.80    1.80   1
   0  -2 -14    4.30    1.70   1
   0   2  15    3.30    1.90   1
   0  -2 -15    6.70    1.80   1
   0   2  16   -0.10    1.60   1
   0  -2 -16    1.20    1.50   1
   0   2  17   -1.40    1.90   1
   0  -2 -17   -2.20    2.70   1
   0   2  18   -1.90    2.30   1
   0  -2 -18    3.60    3.10   1
   0   2  19    0.00    2.60   1
   0  -2 -19    1.20    6.70   1
   0   2  20    2.40    4.30   1
   0  -2 -20   11.70    5.90   1
   0   2  21    1.90    6.30   1
   0  -2 -21    0.10    3.00   1
   0   4   0   -1.40    1.90   1
   0  -4   0    1.20    0.80   1
   0   4   1   15.00    2.10   1
   0  -4  -1   16.60    1.20   1
   0   4   2   12.50    2.00   1
   0  -4  -2   13.60    1.40   1
   0   4   3   -2.10    1.40   1
   0  -4  -3   -0.40    1.30   1
   0   4   4   -3.00    1.60   1
   0  -4  -4    0.40    2.40   1
   0   4   5    7.70    2.20   1
   0  -4  -5    6.80    2.40   1
   0   4   6   42.70    2.60   1
   0  -4  -6   47.10    4.10   1
   0   4   7    6.30    1.30   1
   0  -4  -7    6.40    1.30   1
   0   4   8    0.50    1.20   1
   0  -4  -8    0.80    1.50   1
   0   4   9   27.10    2.20   1
   0  -4  -9   29.90    3.00   1
   0   4  10    0.80    1.40   1
   0  -4 -10   -0.10    2.10   1
   0   4  11   -0.30    1.70   1
   0  -4 -11    0.90    2.00   1
   0   4  12    1.20    2.30   1
   0  -4 -12    3.50    2.20   1
   0   4  13   -0.60    3.00   1
   0  -4 -13   -0.50    3.10   1
   0   4  14    2.00    3.50   1
   0  -4 -14    1.70    2.40   1
   0   4  15   -2.10    3.00   1
   0  -4 -15    5.50    3.60   1
   0   4  16    1.30    7.60   1
   0  -4 -16    6.60    3.70   1
   0   6   0   14.20   10.40   1
   0   6   1    0.70    7.60   1
   0   6   2    0.70    6.50   1
   0   6   3   -1.00    6.30   1
   1   1 -22   -5.40    5.00   1
  -1  -1  22   -8.50    5.60   1
   1   1 -21   -0.50    4.30   1
  -1  -1  21    1.00    4.40   1
   1   1 -20   -0.90    1.50   1
  -1  -1  20   -1.50    3.20   1
   1   1 -19    7.10    1.60   1
  -1  -1  19    5.70    3.30   1
   1   1 -18   12.10    1.90   1
  -1  -1  18   13.40    4.20   1
   1   1 -17    0.50    1.60   1
  -1  -1  17    3.80    3.30   1
   1   1 -16    9.10    1.70   1
  -1  -1  16   12.90    1.70   1
   1   1 -15   22.80    2.10   1
  -1  -1  15   26.00    2.20   1
   1   1 -14   42.90    2.80   1
  -1  -1  14   41.80    2.70   1
   1   1 -13    1.60    1.40   1
  -1  -1  13    2.30    1.30   1
   1   1 -12   -0.60    1.10   1
  -1  -1  12   -0.10    0.60   1
   1   1 -11    8.50    1.40   1
  -1  -1  11    9.00    1.00   1
   1   1 -10   22.30    1.60   1
  -1  -1  10   22.10    1.40   1
   1   1  -9  861.30   16.70   1
  -1  -1   9  877.30   16.10   1
   1   1  -8  141.40    3.50   1
  -1  -1   8  149.10    4.20   1
   1   1  -7  355.40    8.70   1
  -1  -1   7  334.80    7.20   1
   1   1  -6 1672.60   29.50   1
  -1  -1   6 1671.10   29.10   1
   1   1  -5 7224.60  258.50   1
  -1  -1   5 6773.30  259.50   1
   1   1  -4 5090.50  186.40   1
  -1  -1   4 4640.70  124.00   1
   1   1  -3  727.40   12.60   1
  -1  -1   3  676.50   14.60   1
   1   1  -2 2798.00   55.60   1
  -1  -1   2 2484.20   49.50   1
   1   1  -1    5.80    0.60   1
  -1  -1   1    6.00    0.70   1
   1   1   0  253.40    4.90   1
  -1  -1   0  250.10    4.40   1
   1   1   1  400.00    7.00   1
  -1  -1  -1  396.10    6.80   1
   1   1   2   36.00    1.10   1
  -1  -1  -2   37.30    1.20   1
   1   1   3  481.50    8.00   1
  -1  -1  -3  503.40    8.20   1
   1   1   4 1286.10   18.70   1
  -1  -1  -4 1295.00   19.90   1
   1   1   5   56.90    1.70   1
  -1  -1  -5   58.90    2.00   1
   1   1   6  208.60    5.30   1
  -1  -1  -6  218.20    5.10   1
   1   1   7    0.00    0.90   1
  -1  -1  -7   -0.30    0.80   1
   1   1   8    1.30    1.00   1
  -1  -1  -8   -0.40    0.70   1
   1   1   9  118.40    4.00   1
  -1  -1  -9  116.00    3.50   1
   1   1  10   -0.50    1.10   1
  -1  -1 -10   -0.50    0.90   1
   1   1  11   16.20    1.90   1
  -1  -1 -11   18.40    1.70   1
   1   1  12   46.30    2.60   1
  -1  -1 -12   42.90    2.20   1
   1   1  13   32.70    2.40   1
  -1  -1 -13   31.60    3.10   1
   1   1  14   42.60    2.70   1
  -1  -1 -14   45.70    3.50   1
   1   1  15   30.20    2.60   1
  -1  -1 -15   28.40    3.10   1
   1   1  16   26.90    2.50   1
  -1  -1 -16   24.00    3.30   1
   1   1  17    4.90    1.70   1
  -1  -1 -17    3.00    2.90   1
   1   1  18    1.20    2.80   1
  -1  -1 -18    4.80    3.30   1
   1   1  19   -0.80    3.50   1
  -1  -1 -19   -0.20    3.60   1
   1   1  20   -1.60    3.40   1
  -1  -1 -20   -4.10    3.50   1
   1   1  21    2.10    5.10   1
  -1  -1 -21    2.50    3.50   1
   1   3 -19    1.80    4.60   1
  -1  -3  19   -2.70    3.40   1
   1   3 -18   -0.90    2.40   1
  -1  -3  18    1.20    2.60   1
   1   3 -17   -0.60    2.10   1
  -1  -3  17    1.60    1.80   1
   1   3 -16    2.50    2.80   1
  -1  -3  16    4.30    2.20   1
   1   3 -15   16.10    2.50   1
  -1  -3  15   17.40    2.50   1
   1   3 -14    5.90    2.30   1
  -1  -3  14    3.10    1.70   1
   1   3 -13   24.00    2.60   1
  -1  -3  13   22.70    2.40   1
   1   3 -12   -0.20    1.50   1
  -1  -3  12   -1.10    1.90   1
   1   3 -11  127.70    4.40   1
  -1  -3  11  142.20    5.10   1
   1   3 -10   -1.10    1.30   1
  -1  -3  10    0.80    1.50   1
   1   3  -9   15.20    1.70   1
  -1  -3   9   14.20    1.60   1
   1   3  -8    4.80    1.30   1
  -1  -3   8    6.40    1.50   1
   1   3  -7   26.20    1.60   1
  -1  -3   7   27.30    2.20   1
   1   3  -6    3.60    0.80   1
  -1  -3   6    3.70    1.30   1
   1   3  -5    0.30    0.70   1
  -1  -3   5   -0.20    0.80   1
   1   3  -4    0.40    1.30   1
  -1  -3   4   -0.90    1.40   1
   1   3  -3    0.50    1.20   1
  -1  -3   3    2.20    1.40   1
   1   3  -2   59.60    2.60   1
  -1  -3   2   66.70    2.80   1
   1   3  -1   14.70    1.70   1
  -1  -3   1   16.00    1.40   1
   1   3   0   94.00    3.50   1
  -1  -3   0   90.70    2.10   1
   1   3   1   46.80    2.60   1
  -1  -3  -1   47.10    1.60   1
   1   3   2    4.40    1.10   1
  -1  -3  -2    5.70    0.70   1
   1   3   3   39.90    2.10   1
  -1  -3  -3   34.10    2.10   1
   1   3   4   89.30    2.50   1
  -1  -3  -4   87.70    2.90   1
   1   3   5   11.90    1.20   1
  -1  -3  -5   13.70    1.70   1
   1   3   6   93.70    2.90   1
  -1  -3  -6   89.10    3.20   1
   1   3   7    0.30    1.10   1
  -1  -3  -7    1.70    1.30   1
   1   3   8    4.90    1.30   1
  -1  -3  -8    4.50    1.70   1
   1   3   9    3.70    1.40   1
  -1  -3  -9    0.70    1.70   1
   1   3  10   34.30    2.20   1
  -1  -3 -10   39.30    2.90   1
   1   3  11   70.50    3.80   1
  -1  -3 -11   80.60    3.70   1
   1   3  12   43.30    3.10   1
  -1  -3 -12   48.50    2.90   1
   1   3  13   -2.60    1.80   1
  -1  -3 -13    0.80    1.50   1
   1   3  14   -2.50    2.10   1
  -1  -3 -14    0.00    1.50   1
   1   3  15   -1.90    2.10   1
  -1  -3 -15   -0.70    1.50   1
   1   3  16   -1.60    2.50   1
  -1  -3 -16   -0.30    1.90   1
   1   3  17    1.00    2.70   1
  -1  -3 -17    1.60    2.20   1
   1   3  18   -3.20    3.20   1
  -1  -3 -18   -0.60    2.20   1
   1   3  19    0.70    4.70   1
  -1  -3 -19   -4.40    4.30   1
  -1  -5  13    3.40    6.80   1
   1   5 -12    5.70    5.10   1
  -1  -5  12   -7.10    6.20   1
   1   5 -11   -3.20    4.90   1
  -1  -5  11   -6.10    4.30   1
   1   5 -10   -7.20    8.10   1
  -1  -5  10   -9.20    6.30   1
   1   5  -9    4.10    6.30   1
  -1  -5   9    0.50    3.20   1
   1   5  -8   -0.10    5.40   1
  -1  -5   8    3.90    3.50   1
   1   5  -7   -0.50    3.70   1
  -1  -5   7    0.40    2.40   1
   1   5  -6    2.10    2.60   1
  -1  -5   6   -0.70    2.60   1
   1   5  -5    3.40    2.30   1
  -1  -5   5    6.80    2.00   1
   1   5  -4   -1.80    3.70   1
  -1  -5   4   -1.00    1.40   1
   1   5  -3    6.90    2.60   1
  -1  -5   3   10.80    1.50   1
   1   5  -2   43.30    3.90   1
  -1  -5   2   40.80    1.90   1
   1   5  -1    5.00    2.70   1
  -1  -5   1    4.00    5.10   1
   1   5   0    6.20    2.50   1
  -1  -5   0    4.70    4.10   1
   1   5   1   -1.30    2.30   1
  -1  -5  -1    1.10    3.10   1
   1   5   2   17.40    2.80   1
  -1  -5  -2   18.30    2.10   1
   1   5   3   -2.80    2.30   1
  -1  -5  -3   -0.10    1.20   1
   1   5   4   12.40    2.80   1
  -1  -5  -4    8.40    1.60   1
   1   5   5    2.30    2.20   1
  -1  -5  -5    3.50    2.50   1
   1   5   6   -4.40    3.80   1
  -1  -5  -6    2.20    2.60   1
   1   5   7   -1.70    3.00   1
  -1  -5  -7   -0.60    2.60   1
   1   5   8   -4.90    3.30   1
  -1  -5  -8   -6.20    3.40   1
   1   5   9   -3.60    3.70   1
  -1  -5  -9   10.40    6.50   1
   1   5  10    2.00    4.50   1
  -1  -5 -10   -3.90    5.50   1
   1   5  11   -1.60    4.60   1
  -1  -5 -11    4.10    4.30   1
  -1  -5 -12    0.20    4.10   1
   2   0 -23    0.50    6.50   1
   2   0 -22   -0.40    5.30   1
   2   0 -21    1.00    5.00   1
   2   0 -20   30.90    5.10   1
   2   0 -19    0.80    1.20   1
   2   0 -18    2.70    1.10   1
   2   0 -17   -0.80    1.10   1
   2   0 -16    2.00    1.10   1
   2   0 -15    0.80    1.30   1
   2   0 -14   90.00    4.10   1
   2   0 -13   -1.70    1.90   1
   2   0 -12   79.20    3.90   1
   2   0 -11    0.20    1.60   1
   2   0 -10   69.00    3.50   1
   2   0  -9   -1.10    1.30   1
   2   0  -8    6.00    1.30   1
   2   0  -7   -0.10    0.80   1
   2   0  -6 4121.90   93.60   1
   2   0  -5    0.30    0.70   1
   2   0  -4   76.70    2.10   1
   2   0  -3    0.20    0.30   1
   2   0   2  105.30    3.10   1
   2   0   3    0.30    0.20   1
   2   0   4  242.90    6.30   1
   2   0   5   -0.20    1.00   1
   2   0   6  340.70    8.80   1
   2   0   7    0.70    1.30   1
   2   0   8    3.10    1.80   1
   2   0   9   -1.50    1.90   1
   2   0  10 1034.90   26.30   1
   2   0  11    0.30    1.50   1
   2   0  12  241.50   10.80   1
   2   0  13   -1.20    2.20   1
   2   0  14   39.60    3.70   1
   2   0  15    2.30    2.40   1
   2   0  16    0.90    2.60   1
   2   0  17   -3.20    2.70   1
   2   0  18    0.90    3.90   1
   2   0  19   -1.30    3.60   1
   2   0  20    3.20    3.30   1
   2   0  21   -2.00    4.40   1
   2   2 -21   -0.30    4.30   1
  -2  -2  21   -0.10    2.60   1
   2   2 -20    2.10    2.30   1
  -2  -2  20   -1.30    1.40   1
   2   2 -19    1.90    2.30   1
  -2  -2  19    4.20    2.00   1
   2   2 -18    1.10    2.20   1
  -2  -2  18    0.80    2.00   1
   2   2 -17    1.30    2.10   1
  -2  -2  17    1.00    1.40   1
   2   2 -16    0.70    1.60   1
  -2  -2  16    1.70    1.60   1
   2   2 -15   37.80    2.80   1
  -2  -2  15   42.80    3.10   1
   2   2 -14   56.00    3.30   1
  -2  -2  14   58.60    3.50   1
   2   2 -13  116.20    4.60   1
  -2  -2  13  123.20    4.60   1
   2   2 -12    9.00    1.60   1
  -2  -2  12    8.80    1.50   1
   2   2 -11   26.10    2.00   1
  -2  -2  11   27.50    1.70   1
   2   2 -10  549.60   12.90   1
  -2  -2  10  558.50   11.70   1
   2   2  -9  916.00   18.80   1
  -2  -2   9  884.10   17.20   1
   2   2  -8  123.00    3.80   1
  -2  -2   8  121.80    4.10   1
   2   2  -7   47.10    2.10   1
  -2  -2   7   46.50    2.00   1
   2   2  -6   12.10    1.10   1
  -2  -2   6   12.00    1.20   1
   2   2  -5  137.20    3.50   1
  -2  -2   5  135.70    4.00   1
   2   2  -4    0.40    0.50   1
  -2  -2   4   -0.20    0.60   1
   2   2  -3   35.90    1.50   1
  -2  -2   3   37.10    2.30   1
   2   2  -2  355.50    7.00   1
  -2  -2   2  368.40   10.70   1
   2   2  -1   66.50    2.50   1
  -2  -2   1    2.90    0.30   1
   2   2   0  332.80    7.20   1
  -2  -2   0  296.20    5.70   1
   2   2   1   63.30    1.90   1
  -2  -2  -1   67.20    1.90   1
   2   2   2  471.00    8.00   1
  -2  -2  -2  430.10    8.60   1
   2   2   3   77.50    2.20   1
  -2  -2  -3   78.60    2.30   1
   2   2   4   63.00    2.10   1
  -2  -2  -4   62.50    2.30   1
   2   2   5   -0.90    0.70   1
  -2  -2  -5   -1.00    1.00   1
   2   2   6  673.60   11.70   1
  -2  -2  -6  668.40   12.50   1
   2   2   7  500.40    8.60   1
  -2  -2  -7  468.80    9.80   1
   2   2   8    2.00    1.30   1
  -2  -2  -8    0.50    0.70   1
   2   2   9    0.50    1.30   1
  -2  -2  -9    3.20    1.40   1
   2   2  10   -0.50    1.40   1
  -2  -2 -10    0.50    1.20   1
   2   2  11    0.00    1.60   1
  -2  -2 -11    2.50    1.50   1
   2   2  12    2.20    1.80   1
  -2  -2 -12    4.10    1.40   1
   2   2  13    0.50    1.70   1
  -2  -2 -13   -1.60    1.50   1
   2   2  14    1.20    1.90   1
  -2  -2 -14    2.60    1.80   1
   2   2  15    7.50    2.40   1
  -2  -2 -15    8.20    2.30   1
   2   2  16    4.80    2.20   1
  -2  -2 -16    0.60    2.40   1
   2   2  17    0.80    2.10   1
  -2  -2 -17    1.90    5.20   1
   2   2  18    0.10    3.00   1
  -2  -2 -18    0.90    4.90   1
   2   2  19   11.70    5.80   1
  -2  -2 -19    4.50    5.60   1
   2   2  20   -2.40    7.60   1
  -2  -2 -20   -2.70    4.90   1
   2   4 -17   -1.30    5.30   1
  -2  -4  17    2.90    4.90   1
   2   4 -16    0.90    4.20   1
  -2  -4  16   -4.80    4.00   1
   2   4 -15    1.40    4.10   1
  -2  -4  15   11.90    3.50   1
   2   4 -14    4.00    3.40   1
  -2  -4  14    6.20    3.00   1
   2   4 -13    2.60    2.90   1
  -2  -4  13    1.20    2.90   1
   2   4 -12   -1.30    1.50   1
  -2  -4  12   -1.20    2.00   1
   2   4 -11   -1.20    1.40   1
  -2  -4  11   -0.40    1.90   1
   2   4 -10    1.20    1.20   1
  -2  -4  10    3.60    1.80   1
   2   4  -9    0.60    0.90   1
  -2  -4   9   -0.80    2.10   1
   2   4  -8   24.90    2.40   1
  -2  -4   8   20.40    3.90   1
   2   4  -7   54.90    4.00   1
  -2  -4   7   62.40    4.00   1
   2   4  -6   52.30    3.20   1
  -2  -4   6   57.40    4.50   1
   2   4  -5   18.30    2.50   1
  -2  -4   5   25.00    2.60   1
   2   4  -4   -2.80    1.80   1
  -2  -4   4    1.30    1.80   1
   2   4  -3   20.60    2.30   1
  -2  -4   3   20.90    2.00   1
   2   4  -2    0.30    1.60   1
  -2  -4   2    0.40    1.30   1
   2   4  -1    4.30    1.70   1
  -2  -4   1    3.50    1.30   1
   2   4   0   19.40    2.40   1
  -2  -4   0   22.00    1.60   1
   2   4   1   -0.10    1.40   1
  -2  -4  -1    0.20    0.60   1
   2   4   2   -0.20    1.50   1
  -2  -4  -2    1.80    0.70   1
   2   4   3    5.30    2.00   1
  -2  -4  -3    3.80    0.80   1
   2   4   4    0.20    1.60   1
  -2  -4  -4   -0.70    0.80   1
   2   4   5   -1.00    1.40   1
  -2  -4  -5   -1.40    1.10   1
   2   4   6   -0.30    1.00   1
  -2  -4  -6    0.60    1.30   1
   2   4   7    0.00    1.20   1
  -2  -4  -7    0.50    1.60   1
   2   4   8    1.90    1.40   1
  -2  -4  -8    1.60    1.80   1
   2   4   9   -1.40    1.40   1
  -2  -4  -9   -0.30    2.20   1
   2   4  10    4.80    1.70   1
  -2  -4 -10    8.50    2.50   1
   2   4  11   -2.40    2.10   1
  -2  -4 -11    0.70    2.30   1
   2   4  12    1.30    2.70   1
  -2  -4 -12    5.10    2.70   1
   2   4  13   -1.30    4.40   1
  -2  -4 -13   -3.30    4.10   1
   2   4  14   -4.10    4.40   1
  -2  -4 -14    3.70    4.60   1
   2   4  15   -0.90    3.80   1
  -2  -4 -15    4.20    5.40   1
  -2  -4 -16    2.00    8.40   1
   2   6  -3    3.30    5.90   1
   2   6  -2    2.70    5.20   1
   2   6  -1    4.60    6.90   1
  -2  -6   1    0.80    7.00   1
   2   6   0    1.30    7.60   1
  -2  -6   0   -9.90    6.50   1
   2   6   1    2.90    7.50   1
  -2  -6  -1    5.50    6.10   1
   2   6   2    6.60    6.00   1
  -2  -6  -2   -2.80    6.20   1
   3   1 -23    0.50    4.40   1
  -3  -1  23    2.00    4.00   1
   3   1 -22   -2.30    5.30   1
  -3  -1  22   -2.50    3.20   1
   3   1 -21    2.80    4.10   1
  -3  -1  21    0.60    3.30   1
   3   1 -20    7.40    3.10   1
  -3  -1  20   15.20    1.70   1
   3   1 -19   10.80    2.20   1
  -3  -1  19   12.60    2.20   1
   3   1 -18    2.20    1.80   1
  -3  -1  18    3.90    1.60   1
   3   1 -17   11.90    2.20   1
  -3  -1  17   10.90    2.10   1
   3   1 -16   19.20    2.00   1
  -3  -1  16   20.40    1.60   1
   3   1 -15    5.90    1.60   1
  -3  -1  15    4.30    1.30   1
   3   1 -14    8.80    1.90   1
  -3  -1  14    8.70    2.30   1
   3   1 -13   49.70    3.00   1
  -3  -1  13   51.30    3.10   1
   3   1 -12   23.20    2.40   1
  -3  -1  12   19.20    2.40   1
   3   1 -11  302.00    9.00   1
  -3  -1  11  291.80    9.80   1
   3   1 -10   61.60    2.80   1
  -3  -1  10   65.10    3.00   1
   3   1  -9   51.90    2.50   1
  -3  -1   9   49.60    2.80   1
   3   1  -8   12.60    1.40   1
  -3  -1   8   13.40    1.60   1
   3   1  -7   30.70    1.50   1
  -3  -1   7   28.90    2.00   1
   3   1  -6  187.60    4.80   1
  -3  -1   6  165.40    5.70   1
   3   1  -5   48.10    1.90   1
  -3  -1   5   49.10    2.30   1
   3   1  -4   10.60    0.80   1
  -3  -1   4    9.10    1.10   1
   3   1  -3  742.80   14.80   1
  -3  -1   3  696.50   17.10   1
   3   1  -2  106.10    3.00   1
  -3  -1   2  102.40    2.70   1
   3   1  -1    4.60    0.50   1
  -3  -1   1    4.50    0.40   1
   3   1   0   85.30    2.10   1
  -3  -1   0   78.50    1.90   1
   3   1   1 1482.40   22.70   1
  -3  -1  -1 1355.00   21.60   1
   3   1   2  778.90   12.90   1
  -3  -1  -2  783.90   14.70   1
   3   1   3  473.60    8.40   1
  -3  -1  -3  475.40    9.40   1
   3   1   4   38.20    1.30   1
  -3  -1  -4   38.30    1.30   1
   3   1   5  321.20    6.00   1
  -3  -1  -5  312.10    6.20   1
   3   1   6  831.40   14.40   1
  -3  -1  -6  788.30   13.50   1
   3   1   7  346.30    8.90   1
  -3  -1  -7  355.50    8.40   1
   3   1   8   -0.80    0.90   1
  -3  -1  -8    0.40    1.10   1
   3   1   9    4.00    1.10   1
  -3  -1  -9    5.00    1.40   1
   3   1  10  108.40    4.70   1
  -3  -1 -10  113.30    4.70   1
   3   1  11   -1.60    1.10   1
  -3  -1 -11    1.20    1.60   1
   3   1  12    1.60    1.30   1
  -3  -1 -12    1.00    1.60   1
   3   1  13    4.20    1.90   1
  -3  -1 -13    5.00    2.00   1
   3   1  14   29.70    3.80   1
  -3  -1 -14   31.60    3.60   1
   3   1  15   -3.70    2.90   1
  -3  -1 -15   -1.20    2.40   1
   3   1  16    2.50    2.80   1
  -3  -1 -16    3.10    2.80   1
   3   1  17    6.90    3.40   1
  -3  -1 -17    7.00    3.10   1
   3   1  18    3.30    5.10   1
  -3  -1 -18    4.20    3.20   1
   3   1  19   -2.20    3.90   1
  -3  -1 -19    0.90    3.60   1
   3   1  20   -3.20    4.90   1
  -3  -1 -20    2.00    3.60   1
   3   3 -20    4.10   10.00   1
  -3  -3  20   -4.30    3.10   1
   3   3 -19    7.10    4.00   1
  -3  -3  19   -2.70    2.50   1
   3   3 -18   -0.50    2.80   1
  -3  -3  18    2.10    2.40   1
   3   3 -17   16.40    2.60   1
  -3  -3  17   20.50    3.20   1
   3   3 -16    0.10    1.90   1
  -3  -3  16   -0.50    2.00   1
   3   3 -15   54.00    3.20   1
  -3  -3  15   62.90    3.60   1
   3   3 -14   60.20    3.10   1
  -3  -3  14   64.00    4.30   1
   3   3 -13    0.30    1.40   1
  -3  -3  13   -0.80    1.60   1
   3   3 -12   59.40    2.70   1
  -3  -3  12   59.20    2.90   1
   3   3 -11   92.90    3.60   1
  -3  -3  11   92.70    3.60   1
   3   3 -10    1.80    1.40   1
  -3  -3  10    1.50    1.30   1
   3   3  -9    3.90    1.40   1
  -3  -3   9    2.10    1.30   1
   3   3  -8   15.40    1.40   1
  -3  -3   8   14.70    1.60   1
   3   3  -7    5.10    1.00   1
  -3  -3   7    6.30    1.40   1
   3   3  -6   58.60    2.80   1
  -3  -3   6   66.30    4.40   1
   3   3  -5    2.80    1.30   1
  -3  -3   5    2.10    2.10   1
   3   3  -4  237.60    6.70   1
  -3  -3   4  239.30    7.30   1
   3   3  -3  102.00    3.50   1
  -3  -3   3  103.50    4.10   1
   3   3  -2    2.20    1.40   1
  -3  -3   2    0.10    1.00   1
   3   3  -1   30.70    2.10   1
  -3  -3   1   25.90    1.60   1
   3   3   0   57.90    2.80   1
  -3  -3   0   58.40    1.80   1
   3   3   1   49.20    2.30   1
  -3  -3  -1   52.50    1.90   1
   3   3   2    8.90    1.20   1
  -3  -3  -2    7.60    1.10   1
   3   3   3   61.50    2.10   1
  -3  -3  -3   64.70    2.50   1
   3   3   4    2.50    0.90   1
  -3  -3  -4    2.00    1.10   1
   3   3   5   46.60    2.10   1
  -3  -3  -5   51.70    2.50   1
   3   3   6    2.70    1.00   1
  -3  -3  -6    2.30    1.40   1
   3   3   7    5.60    1.10   1
  -3  -3  -7    7.10    1.50   1
   3   3   8    0.70    0.90   1
  -3  -3  -8   -1.80    1.40   1
   3   3   9    0.00    1.40   1
  -3  -3  -9    1.20    1.60   1
   3   3  10    0.60    1.80   1
  -3  -3 -10   -2.40    1.80   1
   3   3  11   20.20    2.80   1
  -3  -3 -11   16.10    3.10   1
   3   3  12   -0.40    2.00   1
  -3  -3 -12    3.30    2.40   1
   3   3  13   -0.30    2.60   1
  -3  -3 -13    3.00    3.40   1
   3   3  14    4.80    2.10   1
  -3  -3 -14    2.90    4.40   1
   3   3  15    3.70    2.40   1
  -3  -3 -15    6.00    4.60   1
   3   3  16   -1.90    2.50   1
  -3  -3 -16    2.30    4.60   1
   3   3  17   -3.70    6.20   1
  -3  -3 -17   -1.80    6.20   1
   3   3  18   -0.40    7.80   1
  -3  -3 -18    1.30    5.00   1
  -3  -5  13    4.00    5.20   1
   3   5 -12   -7.50    8.20   1
  -3  -5  12    6.90    6.90   1
   3   5 -11   -9.70    8.50   1
  -3  -5  11   -4.30    3.30   1
   3   5 -10    1.70    8.20   1
  -3  -5  10   -0.50    6.90   1
   3   5  -9    6.90    7.90   1
  -3  -5   9    4.80    3.80   1
   3   5  -8   -5.10    3.10   1
  -3  -5   8   -0.50    2.60   1
   3   5  -7   -0.90    3.30   1
  -3  -5   7    0.30    2.10   1
   3   5  -6   -0.90    3.40   1
  -3  -5   6    0.10    2.00   1
   3   5  -5   -0.10    3.30   1
  -3  -5   5   -0.70    1.90   1
   3   5  -4   16.10    3.30   1
  -3  -5   4   19.30    2.00   1
   3   5  -3   17.20    3.50   1
  -3  -5   3   19.60    2.00   1
   3   5  -2    3.50    2.40   1
  -3  -5   2    5.50    1.40   1
   3   5  -1    2.80    2.80   1
  -3  -5   1    7.40    1.20   1
   3   5   0    7.10    2.60   1
  -3  -5   0    9.70    1.30   1
   3   5   1    0.40    3.00   1
  -3  -5  -1    4.10    5.60   1
   3   5   2   -0.50    2.60   1
  -3  -5  -2   -0.40    1.10   1
   3   5   3    2.50    2.20   1
  -3  -5  -3    5.30    1.30   1
   3   5   4    2.40    2.40   1
  -3  -5  -4   -3.90    2.80   1
   3   5   5    3.60    2.70   1
  -3  -5  -5    0.50    2.50   1
   3   5   6   -0.70    2.30   1
  -3  -5  -6    3.70    4.00   1
   3   5   7   -3.70    2.80   1
  -3  -5  -7   -2.30    4.70   1
   3   5   8    4.10    3.10   1
  -3  -5  -8   -0.50    3.50   1
   3   5   9    0.00    4.70   1
  -3  -5  -9   -2.50    9.40   1
   3   5  10   -2.40    4.30   1
  -3  -5 -10   -7.00   11.00   1
  -3  -5 -11   -8.40   10.40   1
   4   0 -23   -5.60    4.40   1
   4   0 -22   15.60    5.00   1
   4   0 -21    0.30    2.00   1
   4   0 -20   13.40    2.60   1
   4   0 -19    1.60    1.90   1
   4   0 -18    6.90    2.00   1
   4   0 -17   -1.20    2.50   1
   4   0 -16    0.20    2.10   1
   4   0 -15    0.20    2.10   1
   4   0 -14    6.40    2.40   1
   4   0 -13    1.00    1.70   1
   4   0 -12   72.20    3.30   1
   4   0 -11   -0.80    1.30   1
   4   0 -10    8.20    1.50   1
   4   0  -9    0.70    1.30   1
   4   0  -8  186.40    5.00   1
   4   0  -7   -0.30    0.70   1
   4   0  -6   35.10    1.50   1
   4   0  -5   -0.60    0.60   1
   4   0  -4 1374.90   23.70   1
   4   0  -3    1.10    0.60   1
   4   0  -2 1859.00   37.60   1
   4   0  -1   -0.30    0.40   1
   4   0   0   85.10    2.20   1
   4   0   1    0.20    0.40   1
   4   0   2   29.30    1.90   1
   4   0   3   -0.30    0.80   1
   4   0   4  560.40   13.70   1
   4   0   5    0.60    0.40   1
   4   0   6  124.40    4.10   1
   4   0   7    0.60    1.70   1
   4   0   8  326.10   10.10   1
   4   0   9   -0.90    1.60   1
   4   0  10  159.20    6.50   1
   4   0  11   -0.50    2.20   1
   4   0  12   29.60    3.40   1
   4   0  13   -1.70    2.10   1
   4   0  14    7.50    3.10   1
   4   0  15   -3.30    2.60   1
   4   0  16    0.90    2.80   1
   4   0  17   -2.20    2.50   1
   4   0  18    0.40    3.60   1
   4   0  19   -1.50    4.00   1
   4   0  20   -2.70    5.90   1
   4   2 -22    0.90    5.20   1
  -4  -2  22    4.80    4.40   1
   4   2 -21   -1.20    3.30   1
  -4  -2  21    0.40    2.10   1
   4   2 -20    1.90    3.10   1
  -4  -2  20   -0.10    2.20   1
   4   2 -19    6.40    2.50   1
  -4  -2  19    6.10    2.50   1
   4   2 -18   23.20    2.80   1
  -4  -2  18   21.70    3.10   1
   4   2 -17   22.70    2.40   1
  -4  -2  17   24.60    2.30   1
   4   2 -16   -0.60    1.80   1
  -4  -2  16    1.30    1.20   1
   4   2 -15   34.90    2.90   1
  -4  -2  15   37.90    2.80   1
   4   2 -14    5.30    1.60   1
  -4  -2  14    6.60    1.60   1
   4   2 -13   -1.80    1.30   1
  -4  -2  13   -1.40    1.20   1
   4   2 -12   22.50    2.00   1
  -4  -2  12   23.20    1.80   1
   4   2 -11    7.50    1.60   1
  -4  -2  11    6.50    1.50   1
   4   2 -10  144.40    4.20   1
  -4  -2  10  140.90    5.00   1
   4   2  -9   84.10    2.90   1
  -4  -2   9   82.00    3.00   1
   4   2  -8   14.60    1.30   1
  -4  -2   8   16.20    1.50   1
   4   2  -7   21.70    1.40   1
  -4  -2   7   19.50    1.50   1
   4   2  -6    4.20    1.00   1
  -4  -2   6    2.70    0.90   1
   4   2  -5   71.30    2.10   1
  -4  -2   5   79.00    3.10   1
   4   2  -4    5.60    0.40   1
  -4  -2   4    5.90    1.10   1
   4   2  -3   43.20    2.30   1
  -4  -2   3   43.20    1.90   1
   4   2  -2   95.50    2.70   1
  -4  -2   2   94.00    2.50   1
   4   2  -1  173.10    4.50   1
  -4  -2   1  174.40    3.70   1
   4   2   0   22.30    1.10   1
  -4  -2   0   23.90    1.20   1
   4   2   1  915.20   15.40   1
  -4  -2  -1  976.70   17.10   1
   4   2   2  299.70    5.90   1
  -4  -2  -2  284.20    6.40   1
   4   2   3   52.10    1.60   1
  -4  -2  -3   48.70    2.00   1
   4   2   4  117.10    3.00   1
  -4  -2  -4  109.30    3.10   1
   4   2   5    1.70    0.90   1
  -4  -2  -5    2.10    1.10   1
   4   2   6   64.40    2.40   1
  -4  -2  -6   60.80    2.80   1
   4   2   7   17.60    1.50   1
  -4  -2  -7   16.30    1.80   1
   4   2   8   27.40    1.70   1
  -4  -2  -8   26.40    2.10   1
   4   2   9   25.80    2.10   1
  -4  -2  -9   28.50    1.80   1
   4   2  10   27.70    2.40   1
  -4  -2 -10   27.30    2.50   1
   4   2  11    6.20    1.90   1
  -4  -2 -11    8.90    1.40   1
   4   2  12    3.20    1.90   1
  -4  -2 -12    4.40    1.40   1
   4   2  13    2.30    2.10   1
  -4  -2 -13    5.50    1.70   1
   4   2  14    4.50    2.80   1
  -4  -2 -14    1.10    1.70   1
   4   2  15    5.00    2.90   1
  -4  -2 -15   -2.00    1.90   1
   4   2  16    1.20    3.20   1
  -4  -2 -16   -2.60    4.90   1
   4   2  17   -2.00    3.30   1
  -4  -2 -17    2.20    6.00   1
   4   2  18   -3.70    6.40   1
  -4  -2 -18    7.00    5.30   1
   4   2  19    9.30    6.80   1
  -4  -2 -19   -2.70    4.70   1
   4   4 -18    9.50    9.90   1
  -4  -4  18    5.80    3.20   1
   4   4 -17    0.70    5.30   1
  -4  -4  17   -2.20    3.70   1
   4   4 -16    2.10    4.50   1
  -4  -4  16   -3.30    2.40   1
   4   4 -15    8.20    4.20   1
  -4  -4  15    0.20    2.40   1
   4   4 -14    8.10    2.20   1
  -4  -4  14    4.40    2.80   1
   4   4 -13    6.80    2.20   1
  -4  -4  13    3.40    2.40   1
   4   4 -12   -1.70    1.40   1
  -4  -4  12   -0.80    1.70   1
   4   4 -11    2.20    1.90   1
  -4  -4  11    4.50    3.20   1
   4   4 -10    9.40    2.30   1
  -4  -4  10   17.20    3.20   1
   4   4  -9    0.10    1.80   1
  -4  -4   9    2.70    2.30   1
   4   4  -8  152.60    6.00   1
  -4  -4   8  155.60    9.00   1
   4   4  -7    1.20    1.90   1
  -4  -4   7    0.20    2.60   1
   4   4  -6   30.30    3.10   1
  -4  -4   6   32.20    3.00   1
   4   4  -5    7.50    2.10   1
  -4  -4   5   11.80    2.50   1
   4   4  -4   47.30    2.90   1
  -4  -4   4   54.50    2.80   1
   4   4  -3   11.70    2.10   1
  -4  -4   3   12.30    1.70   1
   4   4  -2   20.90    2.50   1
  -4  -4   2   18.10    1.70   1
   4   4  -1   12.00    2.20   1
  -4  -4   1   12.50    1.70   1
   4   4   0    8.30    1.60   1
  -4  -4   0    8.40    1.50   1
   4   4   1    0.80    1.60   1
  -4  -4  -1    3.70    1.00   1
   4   4   2    1.20    1.50   1
  -4  -4  -2    4.30    1.20   1
   4   4   3   10.80    1.80   1
  -4  -4  -3   12.70    1.50   1
   4   4   4   20.70    2.10   1
  -4  -4  -4   20.50    1.90   1
   4   4   5    1.00    1.10   1
  -4  -4  -5    0.20    1.30   1
   4   4   6   -0.10    1.30   1
  -4  -4  -6   -0.10    1.50   1
   4   4   7   -0.80    1.40   1
  -4  -4  -7   -2.50    1.80   1
   4   4   8    6.30    1.30   1
  -4  -4  -8    3.30    2.00   1
   4   4   9    5.40    2.10   1
  -4  -4  -9    5.30    2.20   1
   4   4  10    2.60    2.30   1
  -4  -4 -10    7.80    2.60   1
   4   4  11    4.60    2.60   1
  -4  -4 -11   -1.40    3.20   1
   4   4  12    2.50    3.80   1
  -4  -4 -12   -1.50    4.10   1
   4   4  13   -0.30    3.90   1
  -4  -4 -13    0.60    5.10   1
   4   4  14    0.30    3.10   1
  -4  -4 -14    8.00    6.00   1
  -4  -4 -15   10.80   12.30   1
   4   6  -3   -2.60    9.30   1
   4   6  -2    7.20    6.00   1
  -4  -6   2   -3.30    4.50   1
   4   6  -1    0.30    9.50   1
  -4  -6   1    3.90    6.40   1
   4   6   0    0.70    9.20   1
  -4  -6   0   -3.80    7.40   1
   5   1 -23    1.80    4.20   1
  -5  -1  23   -2.70    4.50   1
   5   1 -22    4.00    3.20   1
  -5  -1  22   -0.30    2.00   1
   5   1 -21    5.90    2.60   1
  -5  -1  21   11.30    2.70   1
   5   1 -20    1.10    2.10   1
  -5  -1  20    0.80    2.10   1
   5   1 -19   -0.90    1.90   1
  -5  -1  19    0.10    1.50   1
   5   1 -18   -0.40    1.90   1
  -5  -1  18   -1.20    2.50   1
   5   1 -17   11.90    2.30   1
  -5  -1  17    7.20    3.00   1
   5   1 -16   -1.50    2.00   1
  -5  -1  16    4.20    2.50   1
   5   1 -15    6.60    1.90   1
  -5  -1  15    6.10    2.60   1
   5   1 -14   71.40    3.50   1
  -5  -1  14   71.70    4.20   1
   5   1 -13    6.80    1.50   1
  -5  -1  13    4.10    1.90   1
   5   1 -12    5.60    1.40   1
  -5  -1  12    5.40    2.10   1
   5   1 -11   36.50    2.20   1
  -5  -1  11   33.20    2.60   1
   5   1 -10   47.00    2.20   1
  -5  -1  10   46.40    2.90   1
   5   1  -9   27.10    1.90   1
  -5  -1   9   24.70    2.30   1
   5   1  -8  121.90    3.80   1
  -5  -1   8  126.80    5.00   1
   5   1  -7   82.30    2.80   1
  -5  -1   7   81.80    3.50   1
   5   1  -6  596.10   12.60   1
  -5  -1   6  594.00   14.80   1
   5   1  -5   14.10    1.10   1
  -5  -1   5   12.80    1.60   1
   5   1  -4    0.40    0.50   1
  -5  -1   4    2.40    1.50   1
   5   1  -3  125.70    3.50   1
  -5  -1   3  124.70    3.60   1
   5   1  -2   98.70    2.80   1
  -5  -1   2   94.30    2.30   1
   5   1  -1   90.80    2.60   1
  -5  -1   1   93.90    2.40   1
   5   1   0  678.40   13.20   1
  -5  -1   0  681.90   13.30   1
   5   1   1    0.00    0.50   1
  -5  -1  -1    0.50    0.70   1
   5   1   2   83.10    3.20   1
  -5  -1  -2   77.30    2.30   1
   5   1   3  484.90   11.30   1
  -5  -1  -3  493.30   10.00   1
   5   1   4  164.50    4.70   1
  -5  -1  -4  155.70    3.20   1
   5   1   5  146.00    4.50   1
  -5  -1  -5  147.60    3.40   1
   5   1   6   11.10    1.40   1
  -5  -1  -6   13.80    1.20   1
   5   1   7   10.30    0.80   1
  -5  -1  -7   10.20    1.20   1
   5   1   8  105.60    5.20   1
  -5  -1  -8  107.20    3.10   1
   5   1   9   26.60    2.90   1
  -5  -1  -9   23.00    2.10   1
   5   1  10    0.00    2.00   1
  -5  -1 -10   -1.20    1.20   1
   5   1  11    5.30    2.60   1
  -5  -1 -11    9.80    2.80   1
   5   1  12    8.50    2.40   1
  -5  -1 -12    9.20    2.00   1
   5   1  13   10.10    3.30   1
  -5  -1 -13    7.10    2.10   1
   5   1  14    8.50    2.90   1
  -5  -1 -14    8.70    2.80   1
   5   1  15   -5.10    3.60   1
  -5  -1 -15    0.50    2.40   1
   5   1  16    5.70    3.80   1
  -5  -1 -16    0.70    3.10   1
   5   1  17   -5.10    4.80   1
  -5  -1 -17   -3.30    2.60   1
   5   1  18    1.20    4.60   1
  -5  -1 -18   -5.10    3.50   1
   5   1  19    4.20    6.00   1
  -5  -1 -19    0.10    3.30   1
   5   1  20    5.90    5.10   1
  -5  -1 -20    0.70    6.00   1
   5   3 -20    3.10    5.00   1
  -5  -3  20    3.10    3.70   1
   5   3 -19   -2.50    2.80   1
  -5  -3  19   -0.30    2.00   1
   5   3 -18   -0.10    2.20   1
  -5  -3  18    5.30    2.40   1
   5   3 -17   -2.20    2.10   1
  -5  -3  17   -1.30    2.10   1
   5   3 -16    3.80    2.00   1
  -5  -3  16   -1.10    2.00   1
   5   3 -15   -4.10    1.70   1
  -5  -3  15    1.50    1.90   1
   5   3 -14   38.20    2.40   1
  -5  -3  14   37.90    3.00   1
   5   3 -13  112.70    3.90   1
  -5  -3  13  113.00    4.50   1
   5   3 -12    1.60    1.30   1
  -5  -3  12    0.90    1.50   1
   5   3 -11   12.80    1.50   1
  -5  -3  11   14.10    1.80   1
   5   3 -10  172.60    4.50   1
  -5  -3  10  167.10    5.20   1
   5   3  -9    1.30    1.10   1
  -5  -3   9    4.40    1.40   1
   5   3  -8    0.30    0.80   1
  -5  -3   8    3.90    1.70   1
   5   3  -7   13.10    1.70   1
  -5  -3   7   12.50    2.10   1
   5   3  -6   37.50    2.50   1
  -5  -3   6   37.10    3.50   1
   5   3  -5    0.50    1.40   1
  -5  -3   5    2.20    1.60   1
   5   3  -4  139.60    5.20   1
  -5  -3   4  136.10    5.10   1
   5   3  -3   77.00    4.10   1
  -5  -3   3   71.50    3.20   1
   5   3  -2   64.80    3.20   1
  -5  -3   2   61.50    3.00   1
   5   3  -1  240.80    6.00   1
  -5  -3   1  246.50    5.00   1
   5   3   0    2.30    1.10   1
  -5  -3   0   -0.10    1.00   1
   5   3   1   19.30    1.40   1
  -5  -3  -1   19.70    1.40   1
   5   3   2    3.00    0.90   1
  -5  -3  -2    3.00    1.20   1
   5   3   3   36.80    1.80   1
  -5  -3  -3   37.20    2.00   1
   5   3   4   15.30    1.40   1
  -5  -3  -4   15.20    1.60   1
   5   3   5   12.50    1.20   1
  -5  -3  -5   14.10    1.60   1
   5   3   6   31.60    2.00   1
  -5  -3  -6   35.90    2.50   1
   5   3   7   -0.40    1.30   1
  -5  -3  -7    0.50    1.80   1
   5   3   8   15.00    1.80   1
  -5  -3  -8    9.50    2.20   1
   5   3   9   23.00    2.00   1
  -5  -3  -9   21.30    2.60   1
   5   3  10    2.70    2.20   1
  -5  -3 -10    0.10    2.40   1
   5   3  11   -0.30    1.90   1
  -5  -3 -11    2.40    2.40   1
   5   3  12    1.20    2.70   1
  -5  -3 -12    0.70    3.50   1
   5   3  13    1.10    3.60   1
  -5  -3 -13    3.80    2.90   1
   5   3  14    1.40    4.00   1
  -5  -3 -14    0.30    3.60   1
   5   3  15   -8.60    8.70   1
  -5  -3 -15   -2.80    4.90   1
   5   3  16    2.40    6.20   1
  -5  -3 -16    5.30    7.10   1
   5   3  17   10.70   10.40   1
  -5  -3 -17   -1.00    5.90   1
  -5  -5  14   -5.90    4.60   1
  -5  -5  13   -1.40    7.10   1
   5   5 -12   -3.20    8.20   1
  -5  -5  12    6.30    4.50   1
   5   5 -11    1.50    6.80   1
  -5  -5  11   -1.60    6.40   1
   5   5 -10    3.70    8.10   1
  -5  -5  10    3.40    3.80   1
   5   5  -9    1.50    8.90   1
  -5  -5   9   -1.80    2.50   1
   5   5  -8    2.90    3.10   1
  -5  -5   8    2.20    2.40   1
   5   5  -7   -0.80    4.50   1
  -5  -5   7   -1.30    2.10   1
   5   5  -6   -0.50    4.80   1
  -5  -5   6    2.80    2.20   1
   5   5  -5    2.40    4.70   1
  -5  -5   5   10.00    2.50   1
   5   5  -4   26.10    5.90   1
  -5  -5   4   26.70    2.80   1
   5   5  -3   17.70    3.90   1
  -5  -5   3   19.00    2.60   1
   5   5  -2   -5.10    7.40   1
  -5  -5   2    4.70    1.80   1
   5   5  -1   10.20    2.50   1
  -5  -5   1    7.20    1.80   1
   5   5   0    5.50    2.50   1
  -5  -5   0    8.50    1.50   1
   5   5   1    7.50    3.00   1
  -5  -5  -1   11.80    1.50   1
   5   5   2   14.00    2.50   1
  -5  -5  -2   15.60    1.20   1
   5   5   3   -1.30    2.50   1
  -5  -5  -3    2.60    1.40   1
   5   5   4   -3.30    2.80   1
  -5  -5  -4    4.50    2.20   1
   5   5   5    2.50    2.30   1
  -5  -5  -5    4.80    2.20   1
   5   5   6   -1.20    2.60   1
  -5  -5  -6    0.30    2.40   1
   5   5   7    2.70    4.30   1
  -5  -5  -7    2.80    3.30   1
   5   5   8   -0.80    3.80   1
  -5  -5  -8    2.10    3.30   1
   5   5   9    0.60    8.90   1
  -5  -5  -9   12.00    9.30   1
  -5  -5 -10    4.60    8.10   1
   6   0 -24    2.80    7.40   1
   6   0 -23    2.50    4.80   1
   6   0 -22    0.70    4.70   1
   6   0 -21   -0.70    2.20   1
   6   0 -20    7.10    3.90   1
   6   0 -19    1.60    2.40   1
   6   0 -18   36.90    4.60   1
   6   0 -17   -2.10    2.30   1
   6   0 -16   29.70    3.10   1
   6   0 -15    0.00    1.70   1
   6   0 -14   53.40    3.10   1
   6   0 -13   -1.90    1.90   1
   6   0 -12  233.40    7.00   1
   6   0 -11   -1.30    1.10   1
   6   0 -10  698.10   14.10   1
   6   0  -9   -1.30    0.90   1
   6   0  -8   10.10    1.20   1
   6   0  -7   -1.10    0.80   1
   6   0  -6 1508.60   29.20   1
   6   0  -5   -1.40    0.80   1
   6   0  -4  268.00    7.30   1
   6   0  -3    0.50    0.50   1
   6   0  -2  161.40    4.30   1
   6   0  -1    0.00    0.60   1
   6   0   0   27.60    1.40   1
   6   0   1   -0.50    0.70   1
   6   0   2 1341.50   26.70   1
   6   0   3    0.60    1.00   1
   6   0   4   42.20    2.50   1
   6   0   5    0.20    0.80   1
   6   0   6  120.90    3.30   1
   6   0   7   -0.20    1.10   1
   6   0   8  175.60    5.70   1
   6   0   9   -1.40    1.90   1
   6   0  10    2.90    2.00   1
   6   0  11    0.60    2.30   1
   6   0  12   -3.20    2.20   1
   6   0  13    2.10    2.60   1
   6   0  14   14.40    3.30   1
   6   0  15   -5.10    2.80   1
   6   0  16    6.40    3.80   1
   6   0  17   -3.70    3.30   1
   6   0  18    8.30    5.10   1
   6   0  19   -3.00    4.80   1
   6   2 -22   -4.90    3.50   1
  -6  -2  22    3.10    2.40   1
   6   2 -21   -1.30    2.60   1
  -6  -2  21   -2.50    4.10   1
   6   2 -20    2.20    2.60   1
  -6  -2  20    1.80    2.40   1
   6   2 -19    1.10    2.10   1
  -6  -2  19    9.70    2.80   1
   6   2 -18   43.60    3.40   1
  -6  -2  18   46.60    3.30   1
   6   2 -17   18.20    2.40   1
  -6  -2  17   17.10    2.30   1
   6   2 -16   25.00    2.60   1
  -6  -2  16   26.60    2.40   1
   6   2 -15   75.90    3.70   1
  -6  -2  15   77.60    3.40   1
   6   2 -14   46.70    2.90   1
  -6  -2  14   46.40    2.80   1
   6   2 -13    1.50    1.40   1
  -6  -2  13    1.50    1.40   1
   6   2 -12    0.70    1.20   1
  -6  -2  12    0.80    1.40   1
   6   2 -11    8.10    1.40   1
  -6  -2  11    7.00    1.50   1
   6   2 -10   -0.50    0.90   1
  -6  -2  10   -0.10    1.20   1
   6   2  -9   -0.50    0.80   1
  -6  -2   9    0.30    1.10   1
   6   2  -8   -0.40    0.90   1
  -6  -2   8    0.50    1.10   1
   6   2  -7    3.80    1.30   1
  -6  -2   7    6.30    1.40   1
   6   2  -6  178.50    4.30   1
  -6  -2   6  181.90    6.40   1
   6   2  -5  327.50    7.30   1
  -6  -2   5  346.90    9.20   1
   6   2  -4    2.80    0.60   1
  -6  -2   4    2.90    1.10   1
   6   2  -3   31.70    1.60   1
  -6  -2   3   28.70    1.60   1
   6   2  -2  125.40    3.70   1
  -6  -2   2  124.60    3.20   1
   6   2  -1  129.50    3.70   1
  -6  -2   1  133.60    3.20   1
   6   2   0  153.90    4.40   1
  -6  -2   0  152.40    3.80   1
   6   2   1   17.60    1.30   1
  -6  -2  -1   18.10    1.20   1
   6   2   2  135.40    3.30   1
  -6  -2  -2  131.30    3.80   1
   6   2   3  179.70    4.60   1
  -6  -2  -3  186.30    4.70   1
   6   2   4   33.50    2.10   1
  -6  -2  -4   34.70    1.90   1
   6   2   5   13.10    1.40   1
  -6  -2  -5   15.40    1.60   1
   6   2   6   36.10    2.00   1
  -6  -2  -6   34.20    2.30   1
   6   2   7    0.40    1.20   1
  -6  -2  -7   -0.30    1.40   1
   6   2   8   18.40    1.60   1
  -6  -2  -8   18.20    2.00   1
   6   2   9    3.00    1.40   1
  -6  -2  -9    1.50    1.60   1
   6   2  10    2.40    2.90   1
  -6  -2 -10    3.80    2.60   1
   6   2  11    4.00    3.30   1
  -6  -2 -11    1.90    2.50   1
   6   2  12    6.30    4.20   1
  -6  -2 -12    7.40    2.70   1
   6   2  13   -1.10    2.50   1
  -6  -2 -13   -0.70    1.20   1
   6   2  14   -1.80    4.10   1
  -6  -2 -14   -1.10    1.60   1
   6   2  15    9.60    4.10   1
  -6  -2 -15   10.50    2.30   1
   6   2  16    6.20    5.80   1
  -6  -2 -16   -3.10    4.20   1
   6   2  17    3.90    5.10   1
  -6  -2 -17   -9.50    7.10   1
   6   2  18   -0.50    9.80   1
  -6  -2 -18    1.10    6.10   1
   6   4 -18   -6.60    5.70   1
  -6  -4  18    3.70    2.60   1
   6   4 -17    3.40    6.10   1
  -6  -4  17    4.10    2.90   1
   6   4 -16    2.40    4.60   1
  -6  -4  16    0.90    3.20   1
   6   4 -15    2.50    4.70   1
  -6  -4  15   -0.40    2.20   1
   6   4 -14    7.70    4.20   1
  -6  -4  14    8.80    2.60   1
   6   4 -13    0.40    3.20   1
  -6  -4  13    1.60    2.00   1
   6   4 -12    0.30    0.90   1
  -6  -4  12    1.50    2.50   1
   6   4 -11    0.70    2.60   1
  -6  -4  11    0.30    2.90   1
   6   4 -10    3.10    2.80   1
  -6  -4  10    9.70    3.40   1
   6   4  -9   11.10    1.20   1
  -6  -4   9    9.20    3.10   1
   6   4  -8  158.20    5.50   1
  -6  -4   8  167.60    6.50   1
   6   4  -7   25.50    2.50   1
  -6  -4   7   25.90    2.90   1
   6   4  -6   17.20    2.30   1
  -6  -4   6   22.60    2.50   1
   6   4  -5    3.90    2.00   1
  -6  -4   5    1.50    1.90   1
   6   4  -4   72.20    3.80   1
  -6  -4   4   77.30    3.90   1
   6   4  -3   41.10    3.70   1
  -6  -4   3   49.10    2.80   1
   6   4  -2   -2.60    1.80   1
  -6  -4   2   -0.10    1.60   1
   6   4  -1    0.10    1.70   1
  -6  -4   1    0.60    1.60   1
   6   4   0    9.40    2.40   1
  -6  -4   0    7.60    1.00   1
   6   4   1    3.30    1.40   1
  -6  -4  -1    3.40    1.20   1
   6   4   2   15.40    1.90   1
  -6  -4  -2   16.90    1.70   1
   6   4   3   -0.30    1.20   1
  -6  -4  -3    0.90    1.50   1
   6   4   4    2.40    1.50   1
  -6  -4  -4    4.40    1.60   1
   6   4   5   61.40    2.40   1
  -6  -4  -5   56.40    3.40   1
   6   4   6    2.50    1.80   1
  -6  -4  -6    4.80    2.20   1
   6   4   7   -0.80    1.90   1
  -6  -4  -7    0.30    1.90   1
   6   4   8   -0.80    2.10   1
  -6  -4  -8    0.90    1.70   1
   6   4   9    8.50    2.40   1
  -6  -4  -9   10.50    2.60   1
   6   4  10    1.60    3.00   1
  -6  -4 -10   -0.10    2.80   1
   6   4  11    0.40    4.80   1
  -6  -4 -11   -1.70    2.90   1
   6   4  12   -3.30    7.30   1
  -6  -4 -12   -2.70    2.90   1
  -6  -4 -13   -4.90    3.80   1
  -6  -4 -14   -1.90    7.30   1
   7   1 -24    7.90    5.40   1
  -7  -1  24   -2.00    6.10   1
   7   1 -23    5.70    5.30   1
  -7  -1  23    2.00    2.10   1
   7   1 -22    9.30    2.80   1
  -7  -1  22   13.10    5.30   1
   7   1 -21    1.20    2.10   1
  -7  -1  21    3.30    3.30   1
   7   1 -20   11.40    2.50   1
  -7  -1  20   18.40    5.00   1
   7   1 -19   54.00    4.70   1
  -7  -1  19   62.40    4.80   1
   7   1 -18    4.10    2.30   1
  -7  -1  18    1.20    3.00   1
   7   1 -17   -6.30    2.40   1
  -7  -1  17   -3.20    2.50   1
   7   1 -16   27.00    2.90   1
  -7  -1  16   18.20    3.00   1
   7   1 -15   72.60    4.10   1
  -7  -1  15   70.20    5.00   1
   7   1 -14   24.30    2.20   1
  -7  -1  14   19.00    2.90   1
   7   1 -13   15.90    2.00   1
  -7  -1  13   16.50    2.30   1
   7   1 -12    6.30    1.50   1
  -7  -1  12    5.60    2.10   1
   7   1 -11  275.80    7.80   1
  -7  -1  11  273.60    8.60   1
   7   1 -10    2.80    1.10   1
  -7  -1  10    1.10    1.10   1
   7   1  -9   80.50    2.90   1
  -7  -1   9   76.80    3.00   1
   7   1  -8    1.00    1.10   1
  -7  -1   8   -0.70    0.80   1
   7   1  -7    0.00    1.10   1
  -7  -1   7    1.10    0.80   1
   7   1  -6    4.20    1.10   1
  -7  -1   6    2.30    0.90   1
   7   1  -5   76.80    2.80   1
  -7  -1   5   73.80    3.80   1
   7   1  -4    0.00    0.70   1
  -7  -1   4   -1.10    0.90   1
   7   1  -3 1458.50   26.20   1
  -7  -1   3 1439.40   26.30   1
   7   1  -2    3.10    0.80   1
  -7  -1   2    2.50    0.80   1
   7   1  -1  314.10    6.90   1
  -7  -1   1  310.60    7.40   1
   7   1   0   47.60    2.00   1
  -7  -1   0   47.30    2.00   1
   7   1   1    2.00    0.70   1
  -7  -1  -1    3.80    0.80   1
   7   1   2    1.00    1.20   1
  -7  -1  -2    2.00    0.70   1
   7   1   3    0.70    1.40   1
  -7  -1  -3    2.50    0.70   1
   7   1   4   45.80    2.30   1
  -7  -1  -4   44.70    1.90   1
   7   1   5  101.90    3.30   1
  -7  -1  -5  108.60    3.10   1
   7   1   6   15.50    1.70   1
  -7  -1  -6   16.50    1.20   1
   7   1   7    1.80    0.90   1
  -7  -1  -7    0.70    0.80   1
   7   1   8    4.10    2.50   1
  -7  -1  -8   -1.20    1.00   1
   7   1   9   22.30    3.20   1
  -7  -1  -9   22.70    1.60   1
   7   1  10    1.20    2.60   1
  -7  -1 -10    0.10    1.50   1
   7   1  11    9.70    3.30   1
  -7  -1 -11    2.20    1.70   1
   7   1  12   13.30    3.20   1
  -7  -1 -12   13.90    2.30   1
   7   1  13    4.10    3.10   1
  -7  -1 -13    0.30    2.30   1
   7   1  14    2.10    2.80   1
  -7  -1 -14    3.90    2.40   1
   7   1  15    8.20    5.00   1
  -7  -1 -15   10.50    3.00   1
   7   1  16    2.20    5.20   1
  -7  -1 -16    2.00    2.80   1
   7   1  17    6.00    5.90   1
  -7  -1 -17   -0.10    3.90   1
   7   1  18    9.60   10.00   1
  -7  -1 -18   -2.70    3.50   1
   7   1  19  -10.30    9.10   1
  -7  -1 -19    4.30    5.70   1
   7   3 -21    7.40    4.90   1
  -7  -3  21    3.70    4.40   1
   7   3 -20   -4.70    3.00   1
  -7  -3  20    4.30    3.40   1
   7   3 -19    4.20    3.20   1
  -7  -3  19    1.40    2.70   1
   7   3 -18    0.70    2.10   1
  -7  -3  18   -1.30    2.20   1
   7   3 -17   -1.70    2.00   1
  -7  -3  17   -0.50    1.40   1
   7   3 -16    1.10    1.70   1
  -7  -3  16    1.90    2.10   1
   7   3 -15    0.20    1.50   1
  -7  -3  15    2.10    1.80   1
   7   3 -14   17.90    2.00   1
  -7  -3  14   22.80    2.50   1
   7   3 -13   86.00    3.20   1
  -7  -3  13   89.10    4.20   1
   7   3 -12   57.00    3.30   1
  -7  -3  12   54.70    2.80   1
   7   3 -11    3.30    1.60   1
  -7  -3  11   -0.30    2.30   1
   7   3 -10   39.20    2.50   1
  -7  -3  10   45.80    3.00   1
   7   3  -9   41.50    2.00   1
  -7  -3   9   40.90    2.90   1
   7   3  -8   87.70    2.40   1
  -7  -3   8   87.80    3.80   1
   7   3  -7   17.30    2.90   1
  -7  -3   7   25.40    2.10   1
   7   3  -6   45.50    4.50   1
  -7  -3   6   51.50    2.70   1
   7   3  -5    4.60    3.00   1
  -7  -3   5    3.30    1.70   1
   7   3  -4  169.60    6.80   1
  -7  -3   4  169.60    5.60   1
   7   3  -3   19.90    0.90   1
  -7  -3   3   19.60    2.10   1
   7   3  -2    2.70    1.10   1
  -7  -3   2    1.80    0.80   1
   7   3  -1   12.60    1.70   1
  -7  -3   1   12.50    1.20   1
   7   3   0  166.80    5.40   1
  -7  -3   0  165.10    4.50   1
   7   3   1   66.30    2.60   1
  -7  -3  -1   68.10    2.80   1
   7   3   2   55.20    2.30   1
  -7  -3  -2   59.10    2.60   1
   7   3   3   30.60    1.40   1
  -7  -3  -3   29.80    2.10   1
   7   3   4   -0.20    1.40   1
  -7  -3  -4   -1.50    1.20   1
   7   3   5   64.00    3.20   1
  -7  -3  -5   62.00    2.90   1
   7   3   6    3.30    1.50   1
  -7  -3  -6    2.60    1.80   1
   7   3   7   14.50    2.20   1
  -7  -3  -7   14.00    2.10   1
   7   3   8    1.40    1.80   1
  -7  -3  -8   -0.30    2.10   1
   7   3   9    0.20    1.90   1
  -7  -3  -9    1.80    1.80   1
   7   3  10    6.60    2.50   1
  -7  -3 -10    9.30    2.50   1
   7   3  11    1.60    3.90   1
  -7  -3 -11    2.50    3.20   1
   7   3  12    0.80    3.20   1
  -7  -3 -12    4.50    2.70   1
   7   3  13    4.60    4.40   1
  -7  -3 -13    4.60    4.50   1
   7   3  14    0.40    6.40   1
  -7  -3 -14   -1.30    4.00   1
   7   3  15    2.90    8.30   1
  -7  -3 -15   12.70   12.40   1
  -7  -3 -16    7.20   10.20   1
  -7  -5  14    5.50    7.90   1
  -7  -5  13    4.70    5.30   1
   7   5 -12    2.80    9.20   1
  -7  -5  12    0.50    3.90   1
   7   5 -11  -12.80    8.50   1
  -7  -5  11   -6.00    3.80   1
   7   5 -10    3.30    6.70   1
  -7  -5  10    6.00    3.00   1
   7   5  -9    5.00    5.60   1
  -7  -5   9    2.00    2.50   1
   7   5  -8   18.50    6.00   1
  -7  -5   8    3.80    3.10   1
   7   5  -7   -8.10    4.30   1
  -7  -5   7   -1.10    2.30   1
   7   5  -6   -2.80    4.00   1
  -7  -5   6    2.20    2.10   1
   7   5  -5    8.10    5.90   1
  -7  -5   5    3.20    2.30   1
   7   5  -4    2.70    5.00   1
  -7  -5   4    2.20    2.00   1
   7   5  -3    4.10    5.20   1
  -7  -5   3    1.50    1.90   1
   7   5  -2    1.50    2.70   1
  -7  -5   2    6.60    2.30   1
   7   5  -1    2.30    3.00   1
  -7  -5   1    0.70    1.80   1
   7   5   0   -0.10    2.40   1
  -7  -5   0    0.30    1.80   1
   7   5   1    9.20    3.40   1
  -7  -5  -1   10.90    2.70   1
   7   5   2   -0.40    4.20   1
  -7  -5  -2   -2.30    1.70   1
   7   5   3    1.20    5.30   1
  -7  -5  -3    3.30    1.60   1
   7   5   4   -9.40    4.50   1
  -7  -5  -4   -0.50    2.00   1
   7   5   5    0.40    5.20   1
  -7  -5  -5    1.00    2.80   1
   7   5   6    0.90    3.20   1
  -7  -5  -6    7.20    3.90   1
   7   5   7   -0.70    7.60   1
  -7  -5  -7    1.70    2.60   1
  -7  -5  -8   -7.60    5.00   1
  -7  -5  -9    2.00    8.30   1
   8   0 -24   27.20    8.80   1
   8   0 -23    6.40    4.60   1
   8   0 -22    4.60    5.00   1
   8   0 -21   -3.30    4.70   1
   8   0 -20   -2.90    2.50   1
   8   0 -19   -1.60    2.60   1
   8   0 -18   -1.00    1.90   1
   8   0 -17   -1.80    2.00   1
   8   0 -16   13.00    2.70   1
   8   0 -15    0.40    1.90   1
   8   0 -14   -1.60    2.00   1
   8   0 -13   -0.20    1.30   1
   8   0 -12    9.70    1.70   1
   8   0 -11   -1.10    1.10   1
   8   0 -10  127.80    4.20   1
   8   0  -9    0.70    1.00   1
   8   0  -8  575.60   12.60   1
   8   0  -7    0.10    1.00   1
   8   0  -6  380.80    9.90   1
   8   0  -5   -0.80    0.90   1
   8   0  -4  572.60   12.60   1
   8   0  -3    0.20    0.60   1
   8   0  -2    2.00    1.00   1
   8   0  -1    0.60    0.90   1
   8   0   0  407.00    8.80   1
   8   0   1   -0.50    0.80   1
   8   0   2    2.40    1.10   1
   8   0   3    1.00    1.00   1
   8   0   4    0.80    1.30   1
   8   0   5   -0.20    1.60   1
   8   0   6   56.00    2.40   1
   8   0   7   -0.90    0.70   1
   8   0   8   97.10    4.10   1
   8   0   9   -0.20    1.40   1
   8   0  10   10.50    2.60   1
   8   0  11    1.80    2.60   1
   8   0  12   13.00    3.10   1
   8   0  13   -3.30    3.50   1
   8   0  14    6.90    3.40   1
   8   0  15   -2.00    4.30   1
   8   0  16   -1.90    4.10   1
   8   0  17   -2.90    4.30   1
   8   0  18   -1.00    3.30   1
   8   2 -23    7.30    4.20   1
  -8  -2  23    5.50    3.50   1
   8   2 -22   -0.70    2.80   1
  -8  -2  22   -0.20    3.10   1
   8   2 -21    7.00    2.80   1
  -8  -2  21    5.60    3.10   1
   8   2 -20    6.90    2.50   1
  -8  -2  20   -1.10    2.60   1
   8   2 -19    2.00    2.10   1
  -8  -2  19    1.40    1.90   1
   8   2 -18   41.30    3.50   1
  -8  -2  18   41.50    3.90   1
   8   2 -17   32.80    2.80   1
  -8  -2  17   36.80    3.00   1
   8   2 -16   -0.10    1.50   1
  -8  -2  16    0.00    1.90   1
   8   2 -15    1.20    1.60   1
  -8  -2  15    1.60    1.90   1
   8   2 -14   41.00    2.50   1
  -8  -2  14   40.20    3.30   1
   8   2 -13   42.80    2.30   1
  -8  -2  13   41.00    3.20   1
   8   2 -12   80.90    3.20   1
  -8  -2  12   79.20    4.20   1
   8   2 -11   10.70    1.30   1
  -8  -2  11   12.30    2.00   1
   8   2 -10   59.50    3.20   1
  -8  -2  10   59.00    4.70   1
   8   2  -9   86.30    4.30   1
  -8  -2   9   83.90    5.70   1
   8   2  -8    6.40    1.40   1
  -8  -2   8   10.00    2.90   1
   8   2  -7  372.50    8.60   1
  -8  -2   7  352.70   13.60   1
   8   2  -6    5.40    1.00   1
  -8  -2   6    5.60    1.40   1
   8   2  -5  101.90    3.30   1
  -8  -2   5   93.90    3.70   1
   8   2  -4  588.80   15.10   1
  -8  -2   4  594.00   11.30   1
   8   2  -3  213.00    6.60   1
  -8  -2   3  209.60    4.50   1
   8   2  -2   39.50    2.00   1
  -8  -2   2   38.50    1.60   1
   8   2  -1   13.60    1.10   1
  -8  -2   1   14.50    1.20   1
   8   2   0  277.30    6.30   1
  -8  -2   0  253.70    6.50   1
   8   2   1    7.20    1.10   1
  -8  -2  -1    9.10    1.40   1
   8   2   2    0.50    0.60   1
  -8  -2  -2    0.40    1.10   1
   8   2   3    5.20    1.40   1
  -8  -2  -3    5.90    1.30   1
   8   2   4    2.50    1.50   1
  -8  -2  -4    3.50    1.30   1
   8   2   5    9.80    1.80   1
  -8  -2  -5    7.10    1.50   1
   8   2   6    0.90    1.50   1
  -8  -2  -6   -1.30    1.20   1
   8   2   7    5.10    1.30   1
  -8  -2  -7    3.90    1.80   1
   8   2   8    8.90    1.60   1
  -8  -2  -8   10.10    1.80   1
   8   2   9   31.10    2.20   1
  -8  -2  -9   29.30    2.40   1
   8   2  10    1.50    2.80   1
  -8  -2 -10    1.20    2.20   1
   8   2  11    7.30    3.00   1
  -8  -2 -11    4.50    3.10   1
   8   2  12    1.90    4.10   1
  -8  -2 -12   -0.50    3.30   1
   8   2  13    2.60    4.20   1
  -8  -2 -13    2.50    2.90   1
   8   2  14    0.40    5.20   1
  -8  -2 -14   -1.40    4.40   1
   8   2  15    3.70    8.60   1
  -8  -2 -15    0.10    1.00   1
   8   2  16   -0.40    4.80   1
  -8  -2 -16   -0.50    4.20   1
   8   2  17    8.60    7.10   1
  -8  -2 -17   -1.90    5.60   1
   8   4 -18    1.10    4.10   1
  -8  -4  18    1.20    3.80   1
   8   4 -17    8.50    4.90   1
  -8  -4  17    7.80    6.00   1
   8   4 -16    0.00    4.50   1
  -8  -4  16   -2.90    3.60   1
   8   4 -15    0.90    4.70   1
  -8  -4  15    1.20    3.10   1
   8   4 -14   14.20    2.30   1
  -8  -4  14   17.00    3.10   1
   8   4 -13   17.30    1.80   1
  -8  -4  13   24.30    3.60   1
   8   4 -12    2.80    1.10   1
  -8  -4  12    4.00    2.30   1
   8   4 -11    1.60    2.50   1
  -8  -4  11   -2.20    2.40   1
   8   4 -10    8.90    3.40   1
  -8  -4  10    6.80    2.40   1
   8   4  -9   24.60    3.60   1
  -8  -4   9   28.10    2.90   1
   8   4  -8   -0.40    3.10   1
  -8  -4   8   -3.40    2.20   1
   8   4  -7   15.00    3.20   1
  -8  -4   7   17.30    2.40   1
   8   4  -6   -2.00    2.40   1
  -8  -4   6    1.70    2.10   1
   8   4  -5    2.00    3.10   1
  -8  -4   5   -0.90    2.10   1
   8   4  -4    4.90    2.90   1
  -8  -4   4   11.80    2.20   1
   8   4  -3    0.50    2.20   1
  -8  -4   3   -1.20    1.70   1
   8   4  -2    1.70    2.30   1
  -8  -4   2    7.30    2.00   1
   8   4  -1   38.20    2.50   1
  -8  -4   1   36.90    1.70   1
   8   4   0   16.70    2.30   1
  -8  -4   0   16.20    1.60   1
   8   4   1   21.20    2.40   1
  -8  -4  -1   23.60    2.00   1
   8   4   2    4.30    1.30   1
  -8  -4  -2    2.00    1.50   1
   8   4   3   14.70    1.60   1
  -8  -4  -3   11.10    2.20   1
   8   4   4    0.60    0.80   1
  -8  -4  -4   -1.60    1.70   1
   8   4   5   12.80    2.00   1
  -8  -4  -5    9.40    2.30   1
   8   4   6    0.50    1.80   1
  -8  -4  -6    0.90    1.80   1
   8   4   7    0.60    2.10   1
  -8  -4  -7    0.30    2.10   1
   8   4   8    0.00    2.60   1
  -8  -4  -8    2.10    2.40   1
   8   4   9    1.40    2.70   1
  -8  -4  -9   -1.70    2.50   1
   8   4  10    0.50    3.60   1
  -8  -4 -10   -0.40    2.50   1
   8   4  11   -3.00    6.80   1
  -8  -4 -11    2.20    3.70   1
  -8  -4 -12    6.30   11.50   1
  -8  -4 -13   -2.30    9.20   1
   9   1 -24  -18.00    6.10   1
  -9  -1  24    1.40    6.50   1
   9   1 -23    6.70    4.60   1
  -9  -1  23   -1.30    4.10   1
   9   1 -22    8.20    4.70   1
  -9  -1  22    2.40    4.70   1
   9   1 -21    4.60    3.00   1
  -9  -1  21   -3.00    3.40   1
   9   1 -20    0.70    2.30   1
  -9  -1  20    2.10    3.10   1
   9   1 -19    0.90    2.50   1
  -9  -1  19    2.60    2.30   1
   9   1 -18   32.30    3.40   1
  -9  -1  18   35.30    3.70   1
   9   1 -17   21.30    2.80   1
  -9  -1  17   24.70    3.90   1
   9   1 -16   -1.10    1.90   1
  -9  -1  16   -1.60    2.50   1
   9   1 -15   29.80    2.70   1
  -9  -1  15   24.00    3.10   1
   9   1 -14   11.20    2.10   1
  -9  -1  14   12.90    2.00   1
   9   1 -13   21.40    2.00   1
  -9  -1  13   19.80    2.30   1
   9   1 -12  267.20    7.20   1
  -9  -1  12  264.40    7.60   1
   9   1 -11   12.20    1.80   1
  -9  -1  11   14.10    1.50   1
   9   1 -10    6.40    1.40   1
  -9  -1  10    6.30    1.30   1
   9   1  -9 1025.40   24.00   1
  -9  -1   9  973.10   28.80   1
   9   1  -8  222.10    6.40   1
  -9  -1   8  224.80    6.80   1
   9   1  -7  232.00    5.90   1
  -9  -1   7  231.30    6.00   1
   9   1  -6    0.60    1.20   1
  -9  -1   6   -0.20    1.00   1
   9   1  -5  117.90    3.70   1
  -9  -1   5  117.10    4.10   1
   9   1  -4    2.40    0.80   1
  -9  -1   4    4.10    1.00   1
   9   1  -3   30.90    1.70   1
  -9  -1   3   29.60    1.70   1
   9   1  -2   84.80    2.90   1
  -9  -1   2   86.20    2.80   1
   9   1  -1  140.20    4.10   1
  -9  -1   1  142.70    4.20   1
   9   1   0    1.10    0.90   1
  -9  -1   0    1.30    0.90   1
   9   1   1    2.90    0.80   1
  -9  -1  -1    3.00    1.00   1
   9   1   2    3.80    1.00   1
  -9  -1  -2    5.60    1.10   1
   9   1   3  224.60    6.80   1
  -9  -1  -3  215.50    5.50   1
   9   1   4    5.10    1.80   1
  -9  -1  -4    5.20    0.90   1
   9   1   5    1.60    1.60   1
  -9  -1  -5    0.00    1.20   1
   9   1   6    3.90    1.20   1
  -9  -1  -6    4.80    1.00   1
   9   1   7    8.50    1.40   1
  -9  -1  -7    8.50    1.30   1
   9   1   8   20.20    1.60   1
  -9  -1  -8   21.50    1.90   1
   9   1   9   14.20    3.30   1
  -9  -1  -9   18.70    1.60   1
   9   1  10    0.10    2.90   1
  -9  -1 -10   -1.20    1.40   1
   9   1  11   42.60    4.70   1
  -9  -1 -11   37.00    2.90   1
   9   1  12   15.20    4.00   1
  -9  -1 -12   11.40    2.00   1
   9   1  13    1.00    3.50   1
  -9  -1 -13    2.00    2.00   1
   9   1  14   -1.00    3.70   1
  -9  -1 -14    0.80    2.00   1
   9   1  15   -2.20    6.20   1
  -9  -1 -15    3.60    2.20   1
   9   1  16    2.10    7.60   1
  -9  -1 -16    4.50    2.50   1
   9   1  17    4.50    8.50   1
  -9  -1 -17   -3.20    3.30   1
   9   3 -21    7.20    5.60   1
  -9  -3  21    3.60    4.30   1
   9   3 -20   -0.30    4.00   1
  -9  -3  20    4.80    3.70   1
   9   3 -19    3.90    2.40   1
  -9  -3  19    4.30    2.30   1
   9   3 -18   14.00    2.80   1
  -9  -3  18   19.90    2.90   1
   9   3 -17    6.60    1.80   1
  -9  -3  17    5.10    2.30   1
   9   3 -16   -0.90    1.90   1
  -9  -3  16   -1.00    2.30   1
   9   3 -15   10.70    2.30   1
  -9  -3  15   11.10    2.70   1
   9   3 -14   11.50    2.10   1
  -9  -3  14   16.50    2.80   1
   9   3 -13   -0.60    2.00   1
  -9  -3  13    0.80    2.40   1
   9   3 -12    2.00    1.60   1
  -9  -3  12    3.60    2.10   1
   9   3 -11    2.30    1.20   1
  -9  -3  11    2.60    1.80   1
   9   3 -10   16.40    1.80   1
  -9  -3  10   16.60    2.50   1
   9   3  -9    4.30    1.00   1
  -9  -3   9    5.30    1.90   1
   9   3  -8   31.40    1.50   1
  -9  -3   8   30.60    2.60   1
   9   3  -7    2.40    0.60   1
  -9  -3   7    2.30    1.40   1
   9   3  -6    7.70    0.70   1
  -9  -3   6    8.60    1.60   1
   9   3  -5   21.70    1.20   1
  -9  -3   5   20.80    2.00   1
   9   3  -4   -1.40    0.90   1
  -9  -3   4    0.20    1.00   1
   9   3  -3   79.90    3.30   1
  -9  -3   3   83.30    2.60   1
   9   3  -2    5.50    1.40   1
  -9  -3   2    7.80    1.20   1
   9   3  -1   13.70    1.30   1
  -9  -3   1   11.90    1.50   1
   9   3   0   -2.00    1.10   1
  -9  -3   0   -1.60    1.20   1
   9   3   1   14.10    1.40   1
  -9  -3  -1   12.60    1.70   1
   9   3   2    3.00    0.90   1
  -9  -3  -2    1.70    1.40   1
   9   3   3    7.50    1.60   1
  -9  -3  -3    6.70    1.80   1
   9   3   4    6.20    1.60   1
  -9  -3  -4    9.20    1.80   1
   9   3   5   -0.80    1.60   1
  -9  -3  -5    0.40    1.60   1
   9   3   6    9.10    2.10   1
  -9  -3  -6    6.80    2.10   1
   9   3   7   -0.10    1.90   1
  -9  -3  -7    0.90    1.90   1
   9   3   8    7.40    2.10   1
  -9  -3  -8    5.20    2.50   1
   9   3   9    3.00    1.90   1
  -9  -3  -9   -0.40    2.50   1
   9   3  10   -0.70    2.10   1
  -9  -3 -10    1.20    2.10   1
   9   3  11    9.30    5.60   1
  -9  -3 -11    3.20    1.80   1
   9   3  12    1.40    4.70   1
  -9  -3 -12    0.60    3.90   1
   9   3  13    3.10    6.30   1
  -9  -3 -13    1.90    3.60   1
   9   3  14   -0.30    5.50   1
  -9  -3 -14   -1.60    6.50   1
  -9  -3 -15   -1.00   10.40   1
  -9  -5  14   -7.20    3.70   1
  -9  -5  13    3.00    5.70   1
   9   5 -12    4.70    6.40   1
  -9  -5  12   -1.20    3.90   1
   9   5 -11   -0.40    6.70   1
  -9  -5  11   -1.80    3.40   1
   9   5 -10    3.50    6.00   1
  -9  -5  10    2.90    3.10   1
   9   5  -9   -0.20    7.60   1
  -9  -5   9    1.20    2.70   1
   9   5  -8    8.30    6.50   1
  -9  -5   8    2.20    2.90   1
   9   5  -7   -2.50    4.50   1
  -9  -5   7    1.20    2.20   1
   9   5  -6   11.10    5.80   1
  -9  -5   6    6.70    2.60   1
   9   5  -5    3.60    4.50   1
  -9  -5   5    5.90    2.60   1
   9   5  -4    4.90    6.20   1
  -9  -5   4    4.10    2.50   1
   9   5  -3   11.70    4.50   1
  -9  -5   3    4.50    2.20   1
   9   5  -2    3.30    3.90   1
  -9  -5   2   -1.10    2.10   1
   9   5  -1   -2.50    3.50   1
  -9  -5   1   -3.30    2.10   1
   9   5   0    1.50    3.50   1
  -9  -5   0   -2.00    2.80   1
   9   5   1    7.30    4.10   1
  -9  -5  -1    4.00    1.70   1
   9   5   2    2.80    4.80   1
  -9  -5  -2    2.70    1.70   1
   9   5   3   -5.60    6.60   1
  -9  -5  -3    0.20    2.10   1
   9   5   4    5.60    6.90   1
  -9  -5  -4    0.50    2.20   1
   9   5   5   -5.30    4.60   1
  -9  -5  -5    2.40    2.90   1
  -9  -5  -6    2.40    4.20   1
  -9  -5  -7    0.40    4.60   1
  10   0 -24    4.80    7.60   1
  10   0 -23   -6.00    4.00   1
  10   0 -22   17.40    4.90   1
  10   0 -21   -3.80    3.50   1
  10   0 -20   -0.70    2.50   1
  10   0 -19    0.90    2.70   1
  10   0 -18   43.20    4.30   1
  10   0 -17    0.30    2.30   1
  10   0 -16  111.00    5.70   1
  10   0 -15   -3.60    2.00   1
  10   0 -14  505.30   13.30   1
  10   0 -13   -0.50    1.40   1
  10   0 -12  307.70    8.40   1
  10   0 -11   -2.70    1.30   1
  10   0 -10    0.60    1.30   1
  10   0  -9    1.30    1.20   1
  10   0  -8  332.90    8.30   1
  10   0  -7   -0.70    1.00   1
  10   0  -6  148.70    4.30   1
  10   0  -5   -0.80    0.80   1
  10   0  -4  130.10    3.70   1
  10   0  -3   -0.50    0.90   1
  10   0  -2  140.10    4.10   1
  10   0  -1    0.20    1.00   1
  10   0   0   26.00    1.80   1
  10   0   1    0.20    1.10   1
  10   0   2  486.80   12.20   1
  10   0   3   -2.20    1.20   1
  10   0   4   11.20    2.00   1
  10   0   5   -0.50    1.60   1
  10   0   6  437.40   14.10   1
  10   0   7   -0.60    1.00   1
  10   0   8   43.30    1.90   1
  10   0   9    0.60    1.50   1
  10   0  10    1.40    1.80   1
  10   0  11   -1.10    2.70   1
  10   0  12    0.50    2.70   1
  10   0  13   -3.90    3.30   1
  10   0  14    5.90    4.30   1
  10   0  15   -4.30    4.00   1
  10   0  16   12.10    5.30   1
  10   0  17   -2.50    3.60   1
  10   2 -23    0.90    4.50   1
 -10  -2  23   -1.00    3.10   1
  10   2 -22    0.90    3.00   1
 -10  -2  22    4.90    3.10   1
  10   2 -21   -2.90    3.60   1
 -10  -2  21   -0.70    2.70   1
  10   2 -20    4.10    2.60   1
 -10  -2  20    2.80    2.40   1
  10   2 -19    3.20    2.10   1
 -10  -2  19    0.80    3.00   1
  10   2 -18   -0.40    1.90   1
 -10  -2  18   -0.30    2.50   1
  10   2 -17   -0.20    1.80   1
 -10  -2  17    0.50    2.50   1
  10   2 -16    0.40    1.90   1
 -10  -2  16    1.10    3.10   1
  10   2 -15    5.50    1.70   1
 -10  -2  15    7.50    2.50   1
  10   2 -14    1.30    2.30   1
 -10  -2  14    2.20    2.40   1
  10   2 -13   42.80    3.00   1
 -10  -2  13   49.10    4.60   1
  10   2 -12    1.20    2.00   1
 -10  -2  12   -0.50    2.70   1
  10   2 -11    2.20    2.00   1
 -10  -2  11    0.50    3.00   1
  10   2 -10    5.90    1.70   1
 -10  -2  10    9.90    4.30   1
  10   2  -9    4.20    1.40   1
 -10  -2   9    2.80    3.10   1
  10   2  -8    5.50    1.30   1
 -10  -2   8    8.10    1.80   1
  10   2  -7   -2.00    1.00   1
 -10  -2   7    1.00    1.60   1
  10   2  -6  205.70    6.80   1
 -10  -2   6  199.20    5.50   1
  10   2  -5   27.80    2.10   1
 -10  -2   5   26.20    1.70   1
  10   2  -4   -0.50    1.10   1
 -10  -2   4    0.20    0.90   1
  10   2  -3   26.80    1.90   1
 -10  -2   3   27.20    1.70   1
  10   2  -2   61.50    2.50   1
 -10  -2   2   64.90    2.30   1
  10   2  -1    2.00    1.10   1
 -10  -2   1    0.50    1.00   1
  10   2   0   13.30    1.50   1
 -10  -2   0   13.30    1.40   1
  10   2   1    1.00    0.90   1
 -10  -2  -1    0.60    1.20   1
  10   2   2  104.00    3.10   1
 -10  -2  -2  106.10    3.80   1
  10   2   3   34.40    2.40   1
 -10  -2  -3   33.30    2.20   1
  10   2   4    2.30    1.60   1
 -10  -2  -4    3.50    1.40   1
  10   2   5   55.20    3.00   1
 -10  -2  -5   56.50    2.90   1
  10   2   6    0.70    1.70   1
 -10  -2  -6   -1.60    1.80   1
  10   2   7    6.50    2.00   1
 -10  -2  -7    8.90    1.90   1
  10   2   8   -1.20    1.40   1
 -10  -2  -8    1.00    1.60   1
  10   2   9   19.10    2.00   1
 -10  -2  -9   17.60    2.50   1
  10   2  10   26.50    4.60   1
 -10  -2 -10   25.30    2.60   1
  10   2  11    5.20    4.60   1
 -10  -2 -11    0.30    1.50   1
  10   2  12   -2.80    4.20   1
 -10  -2 -12   -4.40    3.90   1
  10   2  13    9.40    4.20   1
 -10  -2 -13    8.00    3.90   1
  10   2  14  -12.20   13.20   1
 -10  -2 -14    3.40    5.10   1
  10   2  15   -2.70    8.70   1
 -10  -2 -15   -2.20    4.10   1
  10   2  16   -0.20   10.30   1
 -10  -2 -16    2.80    6.60   1
  10   4 -18   -5.10    5.50   1
 -10  -4  18    0.10    4.60   1
  10   4 -17    1.90    5.40   1
 -10  -4  17    6.00    3.50   1
  10   4 -16   -6.70    5.90   1
 -10  -4  16    1.10    3.10   1
  10   4 -15    5.50    4.60   1
 -10  -4  15    1.40    2.90   1
  10   4 -14    1.10    4.10   1
 -10  -4  14    1.00    2.80   1
  10   4 -13    0.80    1.10   1
 -10  -4  13    0.60    2.70   1
  10   4 -12    8.60    4.90   1
 -10  -4  12   12.30    2.80   1
  10   4 -11    2.10    3.20   1
 -10  -4  11   -1.40    2.20   1
  10   4 -10   -2.70    2.90   1
 -10  -4  10    0.70    2.40   1
  10   4  -9   -0.90    3.70   1
 -10  -4   9   -2.40    2.10   1
  10   4  -8    4.80    3.50   1
 -10  -4   8    5.70    2.10   1
  10   4  -7    2.70    3.20   1
 -10  -4   7    1.10    2.40   1
  10   4  -6    4.20    2.70   1
 -10  -4   6    4.10    2.10   1
  10   4  -5    8.50    3.50   1
 -10  -4   5    5.30    2.10   1
  10   4  -4    2.60    2.80   1
 -10  -4   4    2.70    2.00   1
  10   4  -3    3.30    2.60   1
 -10  -4   3    6.40    2.10   1
  10   4  -2    7.50    2.70   1
 -10  -4   2    5.30    1.10   1
  10   4  -1    0.60    1.70   1
 -10  -4   1    1.50    1.20   1
  10   4   0    0.40    1.50   1
 -10  -4   0   -0.80    1.40   1
  10   4   1    0.20    1.10   1
 -10  -4  -1    2.70    1.40   1
  10   4   2    0.90    1.10   1
 -10  -4  -2    2.20    1.40   1
  10   4   3    8.30    2.00   1
 -10  -4  -3    8.20    2.00   1
  10   4   4   -1.10    1.90   1
 -10  -4  -4    3.50    1.70   1
  10   4   5    3.60    2.20   1
 -10  -4  -5    1.80    2.10   1
  10   4   6    3.60    2.20   1
 -10  -4  -6    1.40    2.20   1
  10   4   7    1.90    2.20   1
 -10  -4  -7    1.20    2.60   1
  10   4   8    5.10    3.10   1
 -10  -4  -8    4.00    2.30   1
  10   4   9    2.80    4.50   1
 -10  -4  -9    0.00    3.00   1
 -10  -4 -10    2.30    2.80   1
 -10  -4 -11  -10.60    5.70   1
  11   1 -24   -3.00    5.00   1
 -11  -1  24   -2.40    4.60   1
  11   1 -23   -0.30    4.20   1
 -11  -1  23    3.10    4.50   1
  11   1 -22    4.10    3.70   1
 -11  -1  22   -4.30    4.40   1
  11   1 -21    4.60    2.80   1
 -11  -1  21    1.60    4.10   1
  11   1 -20    0.30    2.80   1
 -11  -1  20   -1.00    4.30   1
  11   1 -19    2.40    2.20   1
 -11  -1  19    0.40    3.40   1
  11   1 -18   63.70    4.20   1
 -11  -1  18   69.90    5.50   1
  11   1 -17   -1.70    2.00   1
 -11  -1  17    1.20    2.60   1
  11   1 -16    3.80    2.30   1
 -11  -1  16    4.60    1.80   1
  11   1 -15    5.90    1.90   1
 -11  -1  15    7.50    2.30   1
  11   1 -14    2.60    2.10   1
 -11  -1  14    2.90    2.00   1
  11   1 -13   51.10    3.30   1
 -11  -1  13   48.40    2.90   1
  11   1 -12   20.00    2.50   1
 -11  -1  12   19.50    2.10   1
  11   1 -11   27.90    2.80   1
 -11  -1  11   30.90    2.90   1
  11   1 -10   19.20    2.10   1
 -11  -1  10   19.70    2.10   1
  11   1  -9   -0.80    1.20   1
 -11  -1   9    1.10    1.10   1
  11   1  -8   42.40    2.10   1
 -11  -1   8   44.40    2.20   1
  11   1  -7   35.50    2.50   1
 -11  -1   7   33.30    2.50   1
  11   1  -6   35.20    2.40   1
 -11  -1   6   38.00    2.10   1
  11   1  -5   51.10    2.30   1
 -11  -1   5   50.90    2.20   1
  11   1  -4   72.40    2.90   1
 -11  -1   4   71.00    2.70   1
  11   1  -3  444.10   10.40   1
 -11  -1   3  438.80    9.20   1
  11   1  -2   35.00    2.00   1
 -11  -1   2   31.40    1.90   1
  11   1  -1  143.70    3.90   1
 -11  -1   1  146.90    4.10   1
  11   1   0  127.80    3.90   1
 -11  -1   0  121.60    3.90   1
  11   1   1    2.20    1.10   1
 -11  -1  -1    3.30    1.40   1
  11   1   2  426.60   12.20   1
 -11  -1  -2  456.70   10.70   1
  11   1   3   42.50    2.80   1
 -11  -1  -3   47.20    2.40   1
  11   1   4   57.00    3.20   1
 -11  -1  -4   55.90    3.30   1
  11   1   5  404.10   12.30   1
 -11  -1  -5  385.60    8.90   1
  11   1   6   52.70    3.00   1
 -11  -1  -6   52.50    2.50   1
  11   1   7    3.10    1.50   1
 -11  -1  -7    1.70    1.10   1
  11   1   8   -0.80    0.90   1
 -11  -1  -8   -0.30    1.40   1
  11   1   9   23.50    2.10   1
 -11  -1  -9   19.50    1.70   1
  11   1  10   11.10    3.10   1
 -11  -1 -10    9.40    1.70   1
  11   1  11   12.00    4.20   1
 -11  -1 -11   12.50    2.50   1
  11   1  12   11.00    3.90   1
 -11  -1 -12    5.80    2.10   1
  11   1  13   -0.10    4.00   1
 -11  -1 -13   -1.30    1.80   1
  11   1  14    4.00    4.20   1
 -11  -1 -14    0.40    2.00   1
  11   1  15    8.70    5.00   1
 -11  -1 -15    9.30    2.80   1
  11   1  16    0.20    5.00   1
 -11  -1 -16    3.20    3.60   1
  11   3 -21    1.10    3.50   1
 -11  -3  21   -0.40    4.80   1
  11   3 -20   -0.40    4.60   1
 -11  -3  20    0.30    3.20   1
  11   3 -19   -0.90    2.70   1
 -11  -3  19   -0.30    3.70   1
  11   3 -18    1.90    2.30   1
 -11  -3  18    5.20    2.90   1
  11   3 -17    1.90    2.20   1
 -11  -3  17    0.50    3.20   1
  11   3 -16   -3.20    2.30   1
 -11  -3  16   -1.80    2.70   1
  11   3 -15    2.40    2.20   1
 -11  -3  15    0.10    1.90   1
  11   3 -14    6.10    1.90   1
 -11  -3  14    6.30    2.40   1
  11   3 -13   -1.10    1.30   1
 -11  -3  13   -1.20    2.20   1
  11   3 -12    1.60    1.30   1
 -11  -3  12    2.70    2.30   1
  11   3 -11   23.10    1.80   1
 -11  -3  11   22.90    2.60   1
  11   3 -10    0.80    1.10   1
 -11  -3  10    1.80    1.90   1
  11   3  -9   24.40    1.70   1
 -11  -3   9   19.80    2.60   1
  11   3  -8    1.70    1.00   1
 -11  -3   8   -0.10    1.40   1
  11   3  -7   28.40    1.70   1
 -11  -3   7   27.00    2.70   1
  11   3  -6   13.40    1.50   1
 -11  -3   6   12.50    2.00   1
  11   3  -5    2.10    1.20   1
 -11  -3   5    4.00    1.40   1
  11   3  -4   11.20    1.50   1
 -11  -3   4   11.80    1.90   1
  11   3  -3   43.00    2.60   1
 -11  -3   3   46.70    2.20   1
  11   3  -2    2.30    1.30   1
 -11  -3   2    3.60    1.30   1
  11   3  -1    0.90    1.30   1
 -11  -3   1    0.60    1.40   1
  11   3   0    7.40    1.50   1
 -11  -3   0   10.10    1.80   1
  11   3   1    3.80    1.30   1
 -11  -3  -1    2.40    1.60   1
  11   3   2   18.60    2.30   1
 -11  -3  -2   20.40    2.10   1
  11   3   3   10.90    2.40   1
 -11  -3  -3    5.80    1.80   1
  11   3   4    5.00    1.90   1
 -11  -3  -4    8.50    1.90   1
  11   3   5    2.70    2.00   1
 -11  -3  -5    4.40    1.70   1
  11   3   6    2.10    1.80   1
 -11  -3  -6    1.50    1.70   1
  11   3   7    5.40    1.90   1
 -11  -3  -7    4.10    1.90   1
  11   3   8    2.00    1.90   1
 -11  -3  -8   -1.70    2.40   1
  11   3   9    3.70    1.90   1
 -11  -3  -9   -3.70    2.10   1
  11   3  10   -4.00    2.70   1
 -11  -3 -10   -0.20    2.10   1
  11   3  11   -0.80    5.40   1
 -11  -3 -11   11.60    3.20   1
  11   3  12    3.50    8.60   1
 -11  -3 -12    5.10    4.90   1
  11   3  13    8.70    9.40   1
 -11  -5  14   -9.10    5.10   1
 -11  -5  13   -0.20    3.90   1
  11   5 -12    7.90    8.10   1
 -11  -5  12    1.40    3.40   1
  11   5 -11    2.30    6.00   1
 -11  -5  11   -4.00    3.00   1
  11   5 -10   -0.10    4.50   1
 -11  -5  10    0.10    3.20   1
  11   5  -9   -1.70    4.40   1
 -11  -5   9    2.10    3.50   1
  11   5  -8   -0.20    3.30   1
 -11  -5   8    2.90    3.70   1
  11   5  -7    2.40    3.40   1
 -11  -5   7   -0.40    2.30   1
  11   5  -6   -6.00    5.00   1
 -11  -5   6    2.40    2.70   1
  11   5  -5   -4.40    4.10   1
 -11  -5   5   -3.90    2.90   1
  11   5  -4    7.90    3.90   1
 -11  -5   4    8.20    3.00   1
  11   5  -3    2.60    4.80   1
 -11  -5   3    3.10    2.90   1
  11   5  -2   -4.50    4.00   1
 -11  -5   2    1.50    2.50   1
  11   5  -1    4.30    4.50   1
 -11  -5   1    4.40    2.80   1
  11   5   0   -0.20    7.80   1
 -11  -5   0    0.60    1.10   1
  11   5   1   -4.90    7.10   1
 -11  -5  -1   -1.90    1.80   1
  11   5   2    5.90    7.20   1
 -11  -5  -2    4.40    2.60   1
 -11  -5  -3    0.00    2.50   1
 -11  -5  -4   -0.20    3.80   1
 -11  -5  -5   -1.00    3.10   1
 -11  -5  -6    3.40    4.20   1
  12   0 -25  -15.80    7.70   1
  12   0 -24   -3.70    6.90   1
  12   0 -23    5.80    4.60   1
  12   0 -22    6.90    4.00   1
  12   0 -21    3.40    3.00   1
  12   0 -20   -5.60    2.60   1
  12   0 -19   -2.20    2.30   1
  12   0 -18    6.10    2.70   1
  12   0 -17   -1.60    2.10   1
  12   0 -16   -1.00    2.30   1
  12   0 -15    1.30    1.90   1
  12   0 -14   51.50    3.20   1
  12   0 -13   -0.80    1.60   1
  12   0 -12   24.40    2.50   1
  12   0 -11    0.10    1.40   1
  12   0 -10    0.60    1.20   1
  12   0  -9   -1.30    1.30   1
  12   0  -8  141.30    4.90   1
  12   0  -7   -1.30    1.10   1
  12   0  -6    0.40    1.10   1
  12   0  -5    2.70    1.20   1
  12   0  -4 1935.80   34.40   1
  12   0  -3    0.70    1.00   1
  12   0  -2  209.10    6.10   1
  12   0  -1    0.20    1.10   1
  12   0   0 3850.60   66.10   1
  12   0   1   -0.50    1.40   1
  12   0   2  309.50    8.10   1
  12   0   3    1.30    1.70   1
  12   0   4    1.50    1.80   1
  12   0   5   -2.20    1.80   1
  12   0   6    0.80    2.00   1
  12   0   7    0.30    1.20   1
  12   0   8   25.30    1.60   1
  12   0   9   -1.20    1.70   1
  12   0  10    3.30    2.00   1
  12   0  11   -1.10    2.40   1
  12   0  12    1.80    3.10   1
  12   0  13    2.70    3.60   1
  12   0  14    0.20    4.00   1
  12   0  15   -5.70    3.60   1
  12   0  16   14.90    5.80   1
  12   2 -23   -2.50    5.50   1
 -12  -2  23   -6.30    4.70   1
  12   2 -22   -3.50    7.40   1
 -12  -2  22    2.80    3.70   1
  12   2 -21   -0.10    2.60   1
 -12  -2  21    2.20    3.60   1
  12   2 -20   -2.70    2.50   1
 -12  -2  20    5.10    4.40   1
  12   2 -19    0.70    2.90   1
 -12  -2  19    7.20    6.10   1
  12   2 -18   -3.40    2.50   1
 -12  -2  18    0.50    2.80   1
  12   2 -17    4.20    2.30   1
 -12  -2  17    1.50    2.70   1
  12   2 -16    4.10    2.80   1
 -12  -2  16   -2.40    3.30   1
  12   2 -15   -1.00    2.70   1
 -12  -2  15    0.90    3.30   1
  12   2 -14    1.00    2.80   1
 -12  -2  14   -3.10    3.10   1
  12   2 -13    2.70    2.10   1
 -12  -2  13    1.20    3.70   1
  12   2 -12   15.00    2.00   1
 -12  -2  12   15.20    3.60   1
  12   2 -11    1.50    1.50   1
 -12  -2  11    1.60    2.10   1
  12   2 -10  105.40    4.00   1
 -12  -2  10  111.90    6.10   1
  12   2  -9   31.60    2.20   1
 -12  -2   9   31.10    3.10   1
  12   2  -8   18.80    1.70   1
 -12  -2   8   19.40    2.60   1
  12   2  -7   15.50    2.00   1
 -12  -2   7   20.70    1.60   1
  12   2  -6   37.50    2.90   1
 -12  -2   6   32.90    2.40   1
  12   2  -5    3.40    1.50   1
 -12  -2   5    2.20    1.10   1
  12   2  -4    9.10    1.50   1
 -12  -2   4   12.50    1.50   1
  12   2  -3  281.80    7.50   1
 -12  -2   3  294.10    7.80   1
  12   2  -2   16.50    1.80   1
 -12  -2   2   19.30    1.80   1
  12   2  -1  114.00    4.20   1
 -12  -2   1  113.90    4.20   1
  12   2   0   27.20    1.80   1
 -12  -2   0   25.70    1.90   1
  12   2   1    0.30    1.20   1
 -12  -2  -1    2.20    1.60   1
  12   2   2   28.50    2.40   1
 -12  -2  -2   30.70    2.20   1
  12   2   3    7.50    1.90   1
 -12  -2  -3    6.70    1.60   1
  12   2   4    1.40    1.80   1
 -12  -2  -4    1.20    1.80   1
  12   2   5   19.40    2.40   1
 -12  -2  -5   21.00    2.50   1
  12   2   6  106.70    4.70   1
 -12  -2  -6  105.30    4.30   1
  12   2   7   12.60    2.10   1
 -12  -2  -7   16.80    2.30   1
  12   2   8   21.60    2.40   1
 -12  -2  -8   17.90    2.30   1
  12   2   9    7.20    1.50   1
 -12  -2  -9    5.50    2.10   1
  12   2  10   22.60    3.60   1
 -12  -2 -10   19.70    2.70   1
  12   2  11    2.10    3.20   1
 -12  -2 -11    4.10    2.40   1
  12   2  12    6.60    5.10   1
 -12  -2 -12    7.20    4.30   1
  12   2  13    2.40    6.20   1
 -12  -2 -13    1.40    4.90   1
  12   2  14    1.00    6.50   1
 -12  -2 -14    3.50    4.40   1
  12   2  15    4.10    5.60   1
 -12  -2 -15    1.90    6.90   1
  12   4 -18   -5.30   11.00   1
 -12  -4  18    4.20    4.70   1
  12   4 -17    0.00    4.30   1
 -12  -4  17    0.90    3.30   1
  12   4 -16   -3.70    4.60   1
 -12  -4  16   -2.90    2.80   1
  12   4 -15   -7.00    4.80   1
 -12  -4  15    3.40    3.60   1
  12   4 -14   -3.20    4.30   1
 -12  -4  14    1.80    2.50   1
  12   4 -13    6.00    1.80   1
 -12  -4  13    8.80    3.20   1
  12   4 -12   -1.70    7.70   1
 -12  -4  12    0.60    2.10   1
  12   4 -11   -2.90    4.20   1
 -12  -4  11   -2.00    2.00   1
  12   4 -10   -2.50    2.90   1
 -12  -4  10   -0.80    2.10   1
  12   4  -9   10.20    4.00   1
 -12  -4   9    5.60    2.50   1
  12   4  -8   -2.20    2.50   1
 -12  -4   8    4.90    2.20   1
  12   4  -7   -1.00    3.20   1
 -12  -4   7   -0.90    2.10   1
  12   4  -6   -1.80    3.00   1
 -12  -4   6    1.50    2.50   1
  12   4  -5    4.20    3.70   1
 -12  -4   5    6.40    2.50   1
  12   4  -4   -0.30    1.40   1
 -12  -4   4    0.50    2.10   1
  12   4  -3    1.10    2.00   1
 -12  -4   3    1.50    1.40   1
  12   4  -2    0.60    1.80   1
 -12  -4   2    0.60    1.60   1
  12   4  -1    5.40    2.40   1
 -12  -4   1    9.30    1.60   1
  12   4   0   -0.30    1.60   1
 -12  -4   0    1.20    1.50   1
  12   4   1   -1.50    1.50   1
 -12  -4  -1   -0.70    1.70   1
  12   4   2   -3.80    1.80   1
 -12  -4  -2   -1.30    1.50   1
  12   4   3   -1.80    1.90   1
 -12  -4  -3    1.10    2.10   1
  12   4   4   -0.80    2.20   1
 -12  -4  -4   -1.20    2.50   1
  12   4   5    4.40    2.20   1
 -12  -4  -5    3.80    2.60   1
  12   4   6   -2.40    2.80   1
 -12  -4  -6    1.10    2.50   1
  12   4   7    1.70    2.70   1
 -12  -4  -7   -0.50    2.50   1
 -12  -4  -8   -1.40    3.80   1
 -12  -4  -9   -1.60    3.90   1
 -12  -4 -10    1.80    5.50   1
  13   1 -24   10.10    5.40   1
 -13  -1  24   -0.70    6.80   1
  13   1 -23   -8.20    5.50   1
 -13  -1  23   -2.70    4.20   1
  13   1 -22    2.50    3.90   1
 -13  -1  22   -6.70    3.30   1
  13   1 -21   -1.20    2.60   1
 -13  -1  21    1.00    3.60   1
  13   1 -20   -0.80    2.40   1
 -13  -1  20    0.40    3.50   1
  13   1 -19    9.90    3.00   1
 -13  -1  19    4.30    4.20   1
  13   1 -18    4.30    3.00   1
 -13  -1  18    1.50    2.50   1
  13   1 -17    0.10    3.20   1
 -13  -1  17   -1.00    2.00   1
  13   1 -16    9.80    2.60   1
 -13  -1  16    6.10    2.20   1
  13   1 -15   -1.00    2.00   1
 -13  -1  15    0.40    1.70   1
  13   1 -14   -1.60    2.30   1
 -13  -1  14    2.50    2.40   1
  13   1 -13    6.60    2.20   1
 -13  -1  13    9.10    2.20   1
  13   1 -12    9.40    1.90   1
 -13  -1  12    7.30    2.00   1
  13   1 -11   53.60    2.80   1
 -13  -1  11   47.10    2.60   1
  13   1 -10    6.90    1.80   1
 -13  -1  10    9.80    1.60   1
  13   1  -9  421.70   10.80   1
 -13  -1   9  420.00   10.10   1
  13   1  -8   58.10    3.10   1
 -13  -1   8   63.60    3.00   1
  13   1  -7  666.90   18.40   1
 -13  -1   7  673.20   14.60   1
  13   1  -6  305.60    7.50   1
 -13  -1   6  305.80    7.80   1
  13   1  -5  424.50    9.20   1
 -13  -1   5  414.90    9.50   1
  13   1  -4  607.40   13.10   1
 -13  -1   4  609.30   13.10   1
  13   1  -3  272.60    6.80   1
 -13  -1   3  270.50    7.20   1
  13   1  -2   -0.80    1.20   1
 -13  -1   2    0.00    1.30   1
  13   1  -1  161.40    5.70   1
 -13  -1   1  160.70    5.40   1
  13   1   0    0.90    1.40   1
 -13  -1   0    1.80    1.20   1
  13   1   1    0.90    1.30   1
 -13  -1  -1    0.80    1.50   1
  13   1   2   -1.00    1.60   1
 -13  -1  -2   -0.30    1.40   1
  13   1   3   61.60    3.50   1
 -13  -1  -3   64.30    3.60   1
  13   1   4    8.20    2.60   1
 -13  -1  -4    7.70    1.70   1
  13   1   5   13.80    2.40   1
 -13  -1  -5   13.00    1.60   1
  13   1   6   23.40    2.90   1
 -13  -1  -6   23.30    2.10   1
  13   1   7   -2.70    1.30   1
 -13  -1  -7   -0.90    1.40   1
  13   1   8    0.40    1.10   1
 -13  -1  -8    0.00    1.60   1
  13   1   9   29.60    2.70   1
 -13  -1  -9   28.50    2.40   1
  13   1  10    0.50    1.20   1
 -13  -1 -10    1.10    1.50   1
  13   1  11   -2.20    3.40   1
 -13  -1 -11    1.00    2.20   1
  13   1  12   46.00    7.10   1
 -13  -1 -12   52.10    3.90   1
  13   1  13    1.70    5.30   1
 -13  -1 -13   -0.70    2.10   1
  13   1  14    4.00    4.50   1
 -13  -1 -14   -0.40    2.00   1
  13   1  15    3.20    5.00   1
 -13  -1 -15    5.30    3.50   1
  13   3 -21    1.80    8.90   1
 -13  -3  21    0.60    3.60   1
  13   3 -20   -2.80    6.00   1
 -13  -3  20   -0.20    3.70   1
  13   3 -19    8.70    6.80   1
 -13  -3  19    0.90    3.10   1
  13   3 -18    2.90    2.80   1
 -13  -3  18    2.00    3.20   1
  13   3 -17    3.20    2.60   1
 -13  -3  17    5.80    4.40   1
  13   3 -16    1.30    2.00   1
 -13  -3  16    1.80    2.50   1
  13   3 -15   10.20    2.10   1
 -13  -3  15    8.00    3.00   1
  13   3 -14    2.90    1.50   1
 -13  -3  14    4.10    2.70   1
  13   3 -13   10.50    1.90   1
 -13  -3  13    9.40    2.30   1
  13   3 -12    3.10    1.60   1
 -13  -3  12    3.40    1.90   1
  13   3 -11    1.40    1.40   1
 -13  -3  11    2.60    1.90   1
  13   3 -10   30.90    2.10   1
 -13  -3  10   31.50    2.80   1
  13   3  -9    0.60    1.30   1
 -13  -3   9    1.00    1.70   1
  13   3  -8    2.70    1.40   1
 -13  -3   8    2.10    1.50   1
  13   3  -7    2.10    1.20   1
 -13  -3   7    2.10    1.70   1
  13   3  -6   15.60    2.30   1
 -13  -3   6   16.80    1.70   1
  13   3  -5   -0.40    1.30   1
 -13  -3   5   -1.30    1.30   1
  13   3  -4   26.60    2.10   1
 -13  -3   4   29.60    2.00   1
  13   3  -3    0.50    1.40   1
 -13  -3   3    0.60    1.30   1
  13   3  -2   13.70    1.80   1
 -13  -3   2   15.10    1.90   1
  13   3  -1    0.50    1.50   1
 -13  -3   1   -1.40    1.60   1
  13   3   0   31.00    2.00   1
 -13  -3   0   29.20    2.30   1
  13   3   1   47.00    3.10   1
 -13  -3  -1   40.00    2.80   1
  13   3   2   63.80    3.70   1
 -13  -3  -2   64.40    3.40   1
  13   3   3   25.10    3.20   1
 -13  -3  -3   25.70    2.70   1
  13   3   4   -1.90    1.80   1
 -13  -3  -4   -0.30    1.90   1
  13   3   5   14.60    3.00   1
 -13  -3  -5   16.70    2.50   1
  13   3   6   19.40    2.30   1
 -13  -3  -6   19.40    2.70   1
  13   3   7   -0.30    2.20   1
 -13  -3  -7   -2.70    2.20   1
  13   3   8    6.30    2.20   1
 -13  -3  -8    6.40    2.80   1
  13   3   9    4.80    2.70   1
 -13  -3  -9   -1.50    2.50   1
  13   3  10    3.20    2.40   1
 -13  -3 -10   -7.70    3.00   1
  13   3  11   -1.90   11.10   1
 -13  -3 -11    0.50    3.10   1
  13   3  12   18.70   11.70   1
 -13  -3 -12    3.50    7.50   1
 -13  -5  13    3.60    4.40   1
  13   5 -12    7.40    6.20   1
 -13  -5  12    0.30    3.90   1
  13   5 -11    0.20    5.30   1
 -13  -5  11   -1.40    5.00   1
  13   5 -10    6.70    4.80   1
 -13  -5  10    3.00    4.20   1
  13   5  -9   -4.70    5.80   1
 -13  -5   9    2.30    3.60   1
  13   5  -8   -2.30    3.90   1
 -13  -5   8   -2.80    2.90   1
  13   5  -7    0.80    4.60   1
 -13  -5   7    0.40    3.20   1
  13   5  -6    1.00    4.40   1
 -13  -5   6   -2.80    3.40   1
  13   5  -5   -3.90    3.80   1
 -13  -5   5    4.30    3.60   1
  13   5  -4   -4.80    3.90   1
 -13  -5   4   -2.40    2.60   1
  13   5  -3    1.80    3.80   1
 -13  -5   3   -4.30    2.60   1
  13   5  -2    1.20    8.10   1
 -13  -5   2    1.00    2.50   1
  13   5  -1   -8.70    5.00   1
 -13  -5   1   -4.10    2.60   1
  13   5   0    7.70    6.60   1
 -13  -5   0    1.20    2.70   1
 -13  -5  -1    0.90    2.60   1
 -13  -5  -2    3.60    2.90   1
 -13  -5  -3    2.00    3.40   1
 -13  -5  -4   -0.60    2.90   1
  14   0 -25    2.10    5.50   1
  14   0 -24    0.00    3.40   1
  14   0 -23    5.40    5.10   1
  14   0 -22    7.80    5.30   1
  14   0 -21    0.40    3.50   1
  14   0 -20    1.60    2.80   1
  14   0 -19    5.90    2.90   1
  14   0 -18    7.90    2.70   1
  14   0 -17    2.40    2.40   1
  14   0 -16   14.50    2.90   1
  14   0 -15    0.70    2.20   1
  14   0 -14   11.20    2.50   1
  14   0 -13    0.70    1.60   1
  14   0 -12  191.40    6.60   1
  14   0 -11    0.20    1.50   1
  14   0 -10  167.90    5.20   1
  14   0  -9    0.80    1.70   1
  14   0  -8   12.30    1.90   1
  14   0  -7    0.10    1.20   1
  14   0  -6  406.90    9.90   1
  14   0  -5   -0.20    1.30   1
  14   0  -4   12.70    1.80   1
  14   0  -3   -1.10    1.20   1
  14   0  -2    9.40    1.50   1
  14   0  -1    1.80    1.30   1
  14   0   0    3.60    1.50   1
  14   0   1   -1.20    1.50   1
  14   0   2   -2.30    1.50   1
  14   0   3   -0.80    2.10   1
  14   0   4    6.60    2.80   1
  14   0   5   -0.50    2.00   1
  14   0   6  123.80    5.40   1
  14   0   7   -1.70    2.10   1
  14   0   8  138.60    5.00   1
  14   0   9   -0.40    0.80   1
  14   0  10  115.70    5.70   1
  14   0  11   -1.30    2.10   1
  14   0  12   71.70    6.60   1
  14   0  13   -1.40    3.60   1
  14   0  14    0.50    5.50   1
  14   0  15   -0.40    5.90   1
  14   2 -23   -1.90    7.70   1
 -14  -2  23   -2.90    5.10   1
  14   2 -22    0.30    4.20   1
 -14  -2  22    8.70    8.10   1
  14   2 -21   -2.80    4.20   1
 -14  -2  21    1.50    4.90   1
  14   2 -20   -1.20    3.70   1
 -14  -2  20    0.80    5.00   1
  14   2 -19    3.20    2.90   1
 -14  -2  19   -1.50    4.70   1
  14   2 -18   -2.70    2.90   1
 -14  -2  18    4.80    4.40   1
  14   2 -17   -4.00    3.00   1
 -14  -2  17    4.30    3.10   1
  14   2 -16   18.00    3.00   1
 -14  -2  16   23.80    5.00   1
  14   2 -15   -1.60    2.40   1
 -14  -2  15   -0.80    2.70   1
  14   2 -14    8.00    2.50   1
 -14  -2  14   10.60    4.80   1
  14   2 -13  105.80    4.60   1
 -14  -2  13  115.70    5.90   1
  14   2 -12   60.10    3.50   1
 -14  -2  12   60.50    4.70   1
  14   2 -11    2.60    2.10   1
 -14  -2  11    1.20    2.10   1
  14   2 -10   25.80    2.70   1
 -14  -2  10   29.70    1.70   1
  14   2  -9  307.60    7.80   1
 -14  -2   9  314.60    9.60   1
  14   2  -8    8.80    2.00   1
 -14  -2   8    9.90    2.50   1
  14   2  -7  109.90    5.60   1
 -14  -2   7  111.80    6.70   1
  14   2  -6   30.70    2.80   1
 -14  -2   6   28.90    2.40   1
  14   2  -5    8.90    1.80   1
 -14  -2   5    9.00    2.10   1
  14   2  -4    3.60    1.50   1
 -14  -2   4    5.30    1.80   1
  14   2  -3    3.20    1.60   1
 -14  -2   3    3.20    1.50   1
  14   2  -2    2.10    1.30   1
 -14  -2   2    2.70    1.40   1
  14   2  -1   22.40    2.20   1
 -14  -2   1   24.40    2.20   1
  14   2   0   16.40    2.40   1
 -14  -2   0   14.60    1.80   1
  14   2   1   60.70    2.80   1
 -14  -2  -1   60.90    3.20   1
  14   2   2  155.60    6.50   1
 -14  -2  -2  162.20    5.10   1
  14   2   3   59.10    3.70   1
 -14  -2  -3   56.10    3.20   1
  14   2   4    1.50    2.00   1
 -14  -2  -4    0.90    2.00   1
  14   2   5   21.30    2.30   1
 -14  -2  -5   21.20    2.50   1
  14   2   6   13.50    2.60   1
 -14  -2  -6   12.80    2.40   1
  14   2   7   62.00    4.10   1
 -14  -2  -7   58.50    3.70   1
  14   2   8   -4.60    2.10   1
 -14  -2  -8    0.80    2.10   1
  14   2   9   -0.10    1.30   1
 -14  -2  -9    0.00    1.80   1
  14   2  10    7.60    1.60   1
 -14  -2 -10    6.90    2.70   1
  14   2  11   -1.30    4.30   1
 -14  -2 -11    0.00    2.40   1
  14   2  12   -6.90    4.60   1
 -14  -2 -12    2.90    4.40   1
  14   2  13   11.80    5.60   1
 -14  -2 -13    4.50    5.90   1
  14   4 -18   -0.20    7.80   1
 -14  -4  18   -1.10    3.60   1
  14   4 -17    4.60   11.70   1
 -14  -4  17   -0.80    4.50   1
  14   4 -16    1.30    5.90   1
 -14  -4  16    3.40    3.20   1
  14   4 -15    4.00    6.90   1
 -14  -4  15   11.00    3.80   1
  14   4 -14   -6.00    4.70   1
 -14  -4  14   -2.60    3.30   1
  14   4 -13   -4.90    4.60   1
 -14  -4  13    3.10    2.10   1
  14   4 -12    0.20    5.80   1
 -14  -4  12    3.30    2.40   1
  14   4 -11   -0.20    1.40   1
 -14  -4  11   -0.80    2.60   1
  14   4 -10    7.00    3.60   1
 -14  -4  10    5.60    2.30   1
  14   4  -9   -1.50    3.80   1
 -14  -4   9    1.40    2.20   1
  14   4  -8   -1.60    3.70   1
 -14  -4   8    0.20    2.40   1
  14   4  -7   22.00    1.50   1
 -14  -4   7   20.60    3.40   1
  14   4  -6    0.70    0.90   1
 -14  -4   6   -1.90    2.10   1
  14   4  -5    4.10    2.10   1
 -14  -4   5    8.00    2.50   1
  14   4  -4   16.50    2.00   1
 -14  -4   4   15.20    2.10   1
  14   4  -3   20.60    2.10   1
 -14  -4   3   23.90    2.20   1
  14   4  -2   14.30    2.50   1
 -14  -4   2   17.00    2.00   1
  14   4  -1   -2.00    1.90   1
 -14  -4   1   -1.20    1.60   1
  14   4   0    7.90    1.90   1
 -14  -4   0    5.40    2.00   1
  14   4   1    3.50    2.20   1
 -14  -4  -1    6.00    2.40   1
  14   4   2    1.20    2.40   1
 -14  -4  -2   -1.50    1.90   1
  14   4   3   -1.20    2.60   1
 -14  -4  -3    0.40    2.30   1
  14   4   4    1.80    2.50   1
 -14  -4  -4   -2.20    1.90   1
  14   4   5    2.50    3.80   1
 -14  -4  -5    0.40    2.20   1
  14   4   6    2.80    4.10   1
 -14  -4  -6   -1.90    5.40   1
  14   4   7   -2.00    5.90   1
 -14  -4  -7    0.00    4.30   1
 -14  -4  -8    3.40    3.60   1
  15   1 -24    0.40    6.80   1
 -15  -1  24    3.10    7.50   1
  15   1 -23    5.50    7.60   1
 -15  -1  23   -1.70    4.60   1
  15   1 -22   -1.10    3.80   1
 -15  -1  22    3.70    4.50   1
  15   1 -21    2.60    3.40   1
 -15  -1  21    2.30    5.40   1
  15   1 -20   -1.20    2.60   1
 -15  -1  20   -0.50    3.40   1
  15   1 -19    4.40    2.60   1
 -15  -1  19    2.20    3.30   1
  15   1 -18   -2.80    3.20   1
 -15  -1  18    5.30    2.70   1
  15   1 -17   -2.50    2.80   1
 -15  -1  17    0.10    2.50   1
  15   1 -16    2.10    2.50   1
 -15  -1  16    2.50    2.20   1
  15   1 -15   30.00    3.50   1
 -15  -1  15   28.50    3.00   1
  15   1 -14    0.20    2.10   1
 -15  -1  14   -0.80    2.00   1
  15   1 -13   83.70    4.00   1
 -15  -1  13   82.00    3.90   1
  15   1 -12   35.10    2.50   1
 -15  -1  12   37.40    2.90   1
  15   1 -11    6.60    2.00   1
 -15  -1  11    5.90    1.70   1
  15   1 -10   29.20    2.60   1
 -15  -1  10   24.60    2.60   1
  15   1  -9   -1.50    1.60   1
 -15  -1   9    0.90    1.90   1
  15   1  -8    1.10    1.60   1
 -15  -1   8    3.90    2.00   1
  15   1  -7   92.30    3.80   1
 -15  -1   7   90.00    3.90   1
  15   1  -6    2.70    1.60   1
 -15  -1   6    2.50    1.80   1
  15   1  -5   74.60    3.30   1
 -15  -1   5   74.50    3.10   1
  15   1  -4    5.10    1.90   1
 -15  -1   4    5.20    1.50   1
  15   1  -3   64.70    3.00   1
 -15  -1   3   63.30    3.20   1
  15   1  -2   96.60    3.90   1
 -15  -1   2   97.60    3.90   1
  15   1  -1  103.10    3.90   1
 -15  -1   1  108.30    4.00   1
  15   1   0    9.20    1.90   1
 -15  -1   0    9.30    1.90   1
  15   1   1   58.70    3.70   1
 -15  -1  -1   58.90    3.40   1
  15   1   2   -1.60    2.10   1
 -15  -1  -2    4.10    2.00   1
  15   1   3  249.20    8.60   1
 -15  -1  -3  252.70    8.10   1
  15   1   4   -1.80    1.90   1
 -15  -1  -4    0.40    1.40   1
  15   1   5    0.10    2.50   1
 -15  -1  -5    2.60    1.40   1
  15   1   6  231.80    9.40   1
 -15  -1  -6  218.20    6.60   1
  15   1   7   57.70    4.00   1
 -15  -1  -7   58.70    3.10   1
  15   1   8    3.60    1.80   1
 -15  -1  -8    3.70    1.60   1
  15   1   9   -0.70    2.20   1
 -15  -1  -9   -0.30    1.60   1
  15   1  10   -0.20    1.90   1
 -15  -1 -10    1.60    1.50   1
  15   1  11    3.20    3.90   1
 -15  -1 -11   -0.50    3.40   1
  15   1  12   -4.80    9.30   1
 -15  -1 -12    4.10    4.80   1
  15   1  13    1.50    7.70   1
 -15  -1 -13   -1.20    2.70   1
  15   1  14    7.80    5.50   1
 -15  -1 -14   11.40    5.50   1
  15   3 -21    7.90    8.10   1
 -15  -3  21    6.50    4.20   1
  15   3 -20   -0.30    4.50   1
 -15  -3  20    2.00    3.00   1
  15   3 -19    6.30    3.30   1
 -15  -3  19   -4.50    3.30   1
  15   3 -18   -0.70    3.30   1
 -15  -3  18    4.70    3.80   1
  15   3 -17    7.60    2.30   1
 -15  -3  17    7.10    4.50   1
  15   3 -16    9.80    2.40   1
 -15  -3  16    5.30    3.30   1
  15   3 -15   14.10    2.60   1
 -15  -3  15    9.50    3.60   1
  15   3 -14   10.80    2.10   1
 -15  -3  14   10.00    3.30   1
  15   3 -13    2.10    1.70   1
 -15  -3  13    0.70    2.40   1
  15   3 -12   36.80    2.60   1
 -15  -3  12   39.30    3.40   1
  15   3 -11   -1.40    1.50   1
 -15  -3  11    1.20    2.90   1
  15   3 -10    5.60    1.80   1
 -15  -3  10    2.20    2.40   1
  15   3  -9    1.70    1.60   1
 -15  -3   9   -0.20    1.90   1
  15   3  -8    6.60    1.70   1
 -15  -3   8    5.70    2.00   1
  15   3  -7   -1.30    1.60   1
 -15  -3   7    1.70    1.10   1
  15   3  -6    2.60    1.70   1
 -15  -3   6   -1.20    1.20   1
  15   3  -5   -1.30    1.70   1
 -15  -3   5    1.80    1.40   1
  15   3  -4  104.70    4.60   1
 -15  -3   4  103.90    3.70   1
  15   3  -3  108.70    4.60   1
 -15  -3   3   98.40    4.10   1
  15   3  -2    0.00    1.80   1
 -15  -3   2    2.80    1.60   1
  15   3  -1    4.60    1.60   1
 -15  -3   1    4.20    2.00   1
  15   3   0   26.90    2.10   1
 -15  -3   0   25.60    2.30   1
  15   3   1    0.30    0.80   1
 -15  -3  -1    0.00    1.90   1
  15   3   2    0.60    1.90   1
 -15  -3  -2    2.00    1.90   1
  15   3   3   14.20    2.80   1
 -15  -3  -3   13.50    2.20   1
  15   3   4   -0.80    2.30   1
 -15  -3  -4   -0.60    1.90   1
  15   3   5    9.90    2.70   1
 -15  -3  -5   14.80    3.00   1
  15   3   6   -2.90    2.50   1
 -15  -3  -6   -1.20    2.20   1
  15   3   7    2.90    2.50   1
 -15  -3  -7    0.90    2.30   1
  15   3   8    1.00    2.70   1
 -15  -3  -8    1.40    3.10   1
  15   3   9    1.60    2.80   1
 -15  -3  -9    1.50    3.70   1
  15   3  10    3.30    7.00   1
 -15  -3 -10   -0.30    3.10   1
 -15  -3 -11    0.00    6.40   1
  15   5 -12   -1.00    8.70   1
 -15  -5  12   -1.30    3.70   1
  15   5 -11    0.90    4.20   1
 -15  -5  11    4.40    3.30   1
  15   5 -10   -3.10    4.50   1
 -15  -5  10   -1.90    3.10   1
  15   5  -9   -5.50    5.20   1
 -15  -5   9    5.50    4.20   1
  15   5  -8    3.60    4.80   1
 -15  -5   8    5.00    3.70   1
  15   5  -7   -5.50    4.90   1
 -15  -5   7   -4.40    3.00   1
  15   5  -6    1.40    4.70   1
 -15  -5   6    4.60    3.20   1
  15   5  -5    4.90    5.10   1
 -15  -5   5   -7.40    3.90   1
  15   5  -4   -7.90    6.20   1
 -15  -5   4    4.00    3.20   1
  15   5  -3   10.40    7.80   1
 -15  -5   3    1.00    3.00   1
 -15  -5   2   -1.30    2.70   1
 -15  -5   1    1.90    3.70   1
 -15  -5   0   -3.40    3.10   1
 -15  -5  -1    3.10    4.10   1
  16   0 -25    0.90    7.70   1
  16   0 -24    0.40   10.70   1
  16   0 -23   -3.50    7.30   1
  16   0 -22    9.30    5.70   1
  16   0 -21    5.00    3.60   1
  16   0 -20    3.60    4.00   1
  16   0 -19    0.20    3.90   1
  16   0 -18   20.10    3.50   1
  16   0 -17   -3.50    2.50   1
  16   0 -16   29.50    3.50   1
  16   0 -15   -3.50    2.60   1
  16   0 -14    9.30    2.20   1
  16   0 -13   -2.00    1.80   1
  16   0 -12   66.20    3.40   1
  16   0 -11   -0.60    1.50   1
  16   0 -10  104.20    4.40   1
  16   0  -9   -1.40    1.70   1
  16   0  -8    1.70    1.60   1
  16   0  -7   -1.70    1.60   1
  16   0  -6  255.60    7.40   1
  16   0  -5   -0.60    1.50   1
  16   0  -4    1.00    1.50   1
  16   0  -3    0.40    1.50   1
  16   0  -2  175.90    5.90   1
  16   0  -1   -2.50    1.50   1
  16   0   0  236.40    7.10   1
  16   0   1   -2.80    2.00   1
  16   0   2   41.20    3.60   1
  16   0   3    1.10    2.50   1
  16   0   4    6.70    3.10   1
  16   0   5   -1.80    2.30   1
  16   0   6   12.20    3.60   1
  16   0   7    0.20    2.20   1
  16   0   8   13.70    2.00   1
  16   0   9    1.90    1.30   1
  16   0  10   36.00    5.10   1
  16   0  11    1.00    2.90   1
  16   0  12   -3.80    5.00   1
  16   0  13   -0.90    4.40   1
  16   2 -23   14.30   10.70   1
 -16  -2  23    2.70    4.70   1
  16   2 -22   -1.50   11.00   1
 -16  -2  22    3.60    4.80   1
  16   2 -21    1.20    4.90   1
 -16  -2  21   -3.30    7.30   1
  16   2 -20    6.30    5.10   1
 -16  -2  20    1.10    7.20   1
  16   2 -19   -2.50    4.70   1
 -16  -2  19    0.20    4.90   1
  16   2 -18    6.70    3.20   1
 -16  -2  18    8.70    5.10   1
  16   2 -17    4.40    2.90   1
 -16  -2  17   -1.30    3.70   1
  16   2 -16    1.50    2.20   1
 -16  -2  16    2.40    4.20   1
  16   2 -15    5.20    2.30   1
 -16  -2  15    4.70    2.90   1
  16   2 -14    6.20    2.20   1
 -16  -2  14    7.30    3.00   1
  16   2 -13   12.50    2.40   1
 -16  -2  13   15.70    1.70   1
  16   2 -12    6.90    2.00   1
 -16  -2  12    9.00    1.40   1
  16   2 -11   19.60    2.50   1
 -16  -2  11   19.50    1.70   1
  16   2 -10   50.20    3.10   1
 -16  -2  10   50.00    2.60   1
  16   2  -9    0.10    1.70   1
 -16  -2   9    2.50    2.40   1
  16   2  -8   -1.40    1.90   1
 -16  -2   8   -0.50    2.30   1
  16   2  -7    1.70    1.80   1
 -16  -2   7    0.60    2.00   1
  16   2  -6   -1.60    1.70   1
 -16  -2   6   -2.50    2.10   1
  16   2  -5   36.60    2.80   1
 -16  -2   5   36.30    2.80   1
  16   2  -4    2.40    1.50   1
 -16  -2   4    1.70    2.30   1
  16   2  -3   86.20    3.90   1
 -16  -2   3   88.40    4.40   1
  16   2  -2   25.10    3.30   1
 -16  -2   2   25.80    2.50   1
  16   2  -1   74.80    3.80   1
 -16  -2   1   78.90    3.50   1
  16   2   0    3.00    1.70   1
 -16  -2   0    4.40    1.50   1
  16   2   1  185.20    6.90   1
 -16  -2  -1  191.20    5.90   1
  16   2   2  146.30    5.90   1
 -16  -2  -2  139.00    5.10   1
  16   2   3   14.80    3.10   1
 -16  -2  -3   16.60    2.50   1
  16   2   4    4.30    2.20   1
 -16  -2  -4    3.50    2.00   1
  16   2   5    1.70    2.00   1
 -16  -2  -5    0.00    1.90   1
  16   2   6   -0.30    1.90   1
 -16  -2  -6    2.80    2.10   1
  16   2   7   -0.30    2.20   1
 -16  -2  -7    2.60    2.10   1
  16   2   8    3.30    4.20   1
 -16  -2  -8   -0.30    2.20   1
  16   2   9    4.80    6.20   1
 -16  -2  -9   -0.30    2.50   1
  16   2  10    0.50    1.50   1
 -16  -2 -10    4.50    4.00   1
  16   2  11    4.50    4.60   1
 -16  -2 -11   -1.40    4.00   1
  16   2  12    4.10    5.50   1
 -16  -2 -12   18.10   10.90   1
  16   4 -18  -12.00   12.30   1
 -16  -4  18   -4.20    3.70   1
  16   4 -17    7.20   11.00   1
 -16  -4  17   -1.60    3.80   1
  16   4 -16   -2.10    6.00   1
 -16  -4  16    5.50    4.00   1
  16   4 -15   -3.30    5.20   1
 -16  -4  15   -1.30    3.00   1
  16   4 -14    5.40    6.10   1
 -16  -4  14   -4.40    2.60   1
  16   4 -13    1.40    5.50   1
 -16  -4  13    3.10    2.80   1
  16   4 -12    6.30    5.30   1
 -16  -4  12    5.50    3.30   1
  16   4 -11   -4.80    4.90   1
 -16  -4  11    3.70    3.00   1
  16   4 -10    1.60    1.70   1
 -16  -4  10    2.00    2.60   1
  16   4  -9    5.90    1.60   1
 -16  -4   9    5.70    2.60   1
  16   4  -8   74.60    3.80   1
 -16  -4   8   66.10    4.70   1
  16   4  -7    5.90    1.60   1
 -16  -4   7    8.30    3.50   1
  16   4  -6    3.60    2.30   1
 -16  -4   6    0.80    2.10   1
  16   4  -5    1.70    1.60   1
 -16  -4   5    1.50    2.40   1
  16   4  -4    3.40    1.80   1
 -16  -4   4    5.10    1.80   1
  16   4  -3   -0.80    1.80   1
 -16  -4   3    3.30    1.80   1
  16   4  -2    6.70    2.10   1
 -16  -4   2    7.60    2.10   1
  16   4  -1    1.10    1.80   1
 -16  -4   1    2.60    2.30   1
  16   4   0    0.30    2.20   1
 -16  -4   0    0.50    2.60   1
  16   4   1    4.60    2.50   1
 -16  -4  -1    4.30    2.80   1
  16   4   2   -1.50    2.50   1
 -16  -4  -2    1.20    2.60   1
  16   4   3    2.50    3.20   1
 -16  -4  -3    3.30    2.30   1
  16   4   4   -0.90    3.40   1
 -16  -4  -4    4.70    3.30   1
  16   4   5    0.10    3.20   1
 -16  -4  -5   -0.20    3.00   1
  16   4   6   -0.20    4.20   1
 -16  -4  -6   -5.40    4.30   1
  17   1 -24   17.60   11.20   1
 -17  -1  24   -3.60    7.10   1
  17   1 -23   -2.80    7.00   1
 -17  -1  23   -5.90    7.70   1
  17   1 -22   -3.30   11.30   1
 -17  -1  22   -3.20    3.60   1
  17   1 -21    6.00    4.10   1
 -17  -1  21   13.70    4.60   1
  17   1 -20   -1.00    3.00   1
 -17  -1  20   -0.10    3.80   1
  17   1 -19    9.10    3.80   1
 -17  -1  19    6.40    3.90   1
  17   1 -18   12.40    3.40   1
 -17  -1  18    9.80    2.80   1
  17   1 -17   -0.70    2.40   1
 -17  -1  17   -2.30    2.30   1
  17   1 -16    5.80    2.20   1
 -17  -1  16    4.50    2.80   1
  17   1 -15    6.50    2.20   1
 -17  -1  15    9.20    2.50   1
  17   1 -14    0.50    2.00   1
 -17  -1  14   -1.90    1.90   1
  17   1 -13    5.40    2.20   1
 -17  -1  13    6.10    2.00   1
  17   1 -12   -0.50    1.90   1
 -17  -1  12    0.20    1.60   1
  17   1 -11    4.90    1.90   1
 -17  -1  11    9.10    2.30   1
  17   1 -10   99.80    5.10   1
 -17  -1  10   97.60    5.30   1
  17   1  -9    0.90    1.80   1
 -17  -1   9    1.80    2.00   1
  17   1  -8    2.60    2.00   1
 -17  -1   8    5.70    2.10   1
  17   1  -7   12.50    2.30   1
 -17  -1   7   11.90    2.30   1
  17   1  -6  113.00    4.50   1
 -17  -1   6  113.90    4.80   1
  17   1  -5    2.90    2.00   1
 -17  -1   5    8.40    1.80   1
  17   1  -4   49.20    3.40   1
 -17  -1   4   44.30    2.90   1
  17   1  -3    2.70    1.90   1
 -17  -1   3    7.00    1.80   1
  17   1  -2    1.30    1.70   1
 -17  -1   2    2.90    1.70   1
  17   1  -1   31.40    2.70   1
 -17  -1   1   32.40    2.70   1
  17   1   0   25.70    2.50   1
 -17  -1   0   23.40    2.80   1
  17   1   1   49.90    3.60   1
 -17  -1  -1   54.70    3.50   1
  17   1   2   -0.80    2.00   1
 -17  -1  -2   -0.60    2.10   1
  17   1   3   15.40    3.00   1
 -17  -1  -3   10.50    2.50   1
  17   1   4   40.20    4.00   1
 -17  -1  -4   48.60    3.50   1
  17   1   5   37.30    4.50   1
 -17  -1  -5   45.80    3.60   1
  17   1   6    2.00    2.90   1
 -17  -1  -6    1.10    1.60   1
  17   1   7    0.10    4.30   1
 -17  -1  -7    1.90    1.70   1
  17   1   8   -1.00    4.40   1
 -17  -1  -8   -1.40    1.60   1
  17   1   9    3.50    2.80   1
 -17  -1  -9    4.20    1.90   1
  17   1  10    8.30    2.40   1
 -17  -1 -10    6.80    3.00   1
  17   1  11    2.00    5.40   1
 -17  -1 -11   -1.00    3.70   1
  17   1  12   -1.20    4.00   1
 -17  -1 -12    1.60    5.40   1
  17   3 -21   -3.50    4.10   1
 -17  -3  21   -4.70    4.00   1
  17   3 -20    7.40    4.00   1
 -17  -3  20   -1.10    5.20   1
  17   3 -19    5.30    4.60   1
 -17  -3  19   -4.00    6.50   1
  17   3 -18   -1.60    3.10   1
 -17  -3  18    1.30    3.50   1
  17   3 -17    2.10    2.60   1
 -17  -3  17   -2.40    3.20   1
  17   3 -16   -0.20    2.20   1
 -17  -3  16    1.30    4.00   1
  17   3 -15    4.00    2.10   1
 -17  -3  15    3.60    2.80   1
  17   3 -14   10.20    2.40   1
 -17  -3  14   14.70    3.30   1
  17   3 -13    3.20    2.20   1
 -17  -3  13    8.00    2.90   1
  17   3 -12    7.40    2.00   1
 -17  -3  12    5.50    2.70   1
  17   3 -11   -0.70    1.70   1
 -17  -3  11   -1.90    3.10   1
  17   3 -10   32.30    2.50   1
 -17  -3  10   31.70    3.70   1
  17   3  -9    3.80    2.00   1
 -17  -3   9    6.30    2.60   1
  17   3  -8    5.50    2.30   1
 -17  -3   8    2.90    1.40   1
  17   3  -7   25.40    2.60   1
 -17  -3   7   24.90    2.20   1
  17   3  -6   67.90    3.90   1
 -17  -3   6   58.40    3.00   1
  17   3  -5   29.00    2.80   1
 -17  -3   5   24.60    2.10   1
  17   3  -4   30.00    2.60   1
 -17  -3   4   30.40    2.60   1
  17   3  -3  126.00    5.10   1
 -17  -3   3  134.20    4.80   1
  17   3  -2   28.90    2.40   1
 -17  -3   2   26.90    2.50   1
  17   3  -1   40.90    2.80   1
 -17  -3   1   36.50    3.00   1
  17   3   0    2.80    1.60   1
 -17  -3   0    1.40    2.00   1
  17   3   1   -1.40    2.20   1
 -17  -3  -1    0.50    2.10   1
  17   3   2   10.40    2.40   1
 -17  -3  -2   10.40    2.40   1
  17   3   3    1.50    2.50   1
 -17  -3  -3   -2.60    2.10   1
  17   3   4    1.80    2.40   1
 -17  -3  -4    3.60    2.50   1
  17   3   5    3.20    3.00   1
 -17  -3  -5   -0.10    2.50   1
  17   3   6    6.80    3.90   1
 -17  -3  -6    8.60    3.40   1
  17   3   7   -1.60    3.50   1
 -17  -3  -7    1.10    2.40   1
  17   3   8    5.60    3.60   1
 -17  -3  -8    3.80    3.50   1
  17   3   9    2.40    6.30   1
 -17  -3  -9    4.30    4.00   1
  17   5 -10   13.80   11.30   1
 -17  -5  10    0.50    4.80   1
  17   5  -9   -8.60    8.60   1
 -17  -5   9    4.50    3.80   1
  17   5  -8    6.70    8.20   1
 -17  -5   8    1.50    4.10   1
  17   5  -7    9.70    5.50   1
 -17  -5   7   -0.30    3.10   1
  17   5  -6   -2.10    6.30   1
 -17  -5   6    5.10    3.90   1
  17   5  -5    3.60    8.50   1
 -17  -5   5    1.20    3.70   1
 -17  -5   4    8.70    3.80   1
 -17  -5   3    0.60    2.90   1
 -17  -5   2    4.90    3.10   1
  18   0 -25   -2.60   12.00   1
  18   0 -24   -3.50    5.70   1
  18   0 -23    2.50    5.20   1
  18   0 -22    0.10    4.90   1
  18   0 -21    4.50    4.30   1
  18   0 -20    1.80    3.10   1
  18   0 -19   -1.50    2.40   1
  18   0 -18    4.20    3.20   1
  18   0 -17    1.10    2.50   1
  18   0 -16   43.50    3.70   1
  18   0 -15   -1.00    2.00   1
  18   0 -14  133.30    5.90   1
  18   0 -13    1.20    1.70   1
  18   0 -12   20.90    2.50   1
  18   0 -11    1.60    2.00   1
  18   0 -10  187.20    7.10   1
  18   0  -9   -0.30    2.10   1
  18   0  -8   70.30    3.80   1
  18   0  -7   -0.70    1.90   1
  18   0  -6  150.20    5.60   1
  18   0  -5   -0.80    1.50   1
  18   0  -4  182.30    6.60   1
  18   0  -3   -0.30    1.60   1
  18   0  -2   16.00    2.50   1
  18   0  -1   -2.80    1.80   1
  18   0   0    3.70    1.90   1
  18   0   1   -0.50    1.90   1
  18   0   2  120.70    5.80   1
  18   0   3   -3.80    2.50   1
  18   0   4   19.90    4.10   1
  18   0   5    1.40    2.80   1
  18   0   6   12.20    4.70   1
  18   0   7   -0.30    3.30   1
  18   0   8   80.40    5.70   1
  18   0   9    4.50    3.30   1
  18   0  10   -4.20    3.60   1
  18   0  11   -0.70    4.20   1
  18   0  12    3.30    5.60   1
  18   2 -23    0.10    5.60   1
 -18  -2  23   -1.00    7.80   1
  18   2 -22   -2.00    3.90   1
 -18  -2  22   -2.80    4.60   1
  18   2 -21    7.20    6.70   1
 -18  -2  21   -1.30    6.10   1
  18   2 -20   -0.10    2.80   1
 -18  -2  20    3.00    7.80   1
  18   2 -19    3.50    3.20   1
 -18  -2  19    7.50    4.50   1
  18   2 -18    7.80    3.20   1
 -18  -2  18    8.60    4.00   1
  18   2 -17   17.80    3.30   1
 -18  -2  17   20.20    4.60   1
  18   2 -16    1.50    2.60   1
 -18  -2  16    0.50    3.10   1
  18   2 -15    7.60    2.40   1
 -18  -2  15    9.40    2.00   1
  18   2 -14   -2.40    2.10   1
 -18  -2  14   -1.00    1.20   1
  18   2 -13    2.60    2.00   1
 -18  -2  13    5.40    1.50   1
  18   2 -12    2.60    2.00   1
 -18  -2  12    3.10    1.70   1
  18   2 -11    2.30    1.90   1
 -18  -2  11    3.20    1.80   1
  18   2 -10    6.30    2.60   1
 -18  -2  10    7.40    2.50   1
  18   2  -9   64.20    3.90   1
 -18  -2   9   63.80    5.30   1
  18   2  -8    4.40    2.30   1
 -18  -2   8    3.30    2.20   1
  18   2  -7   -2.10    1.80   1
 -18  -2   7    1.70    2.50   1
  18   2  -6   55.90    3.30   1
 -18  -2   6   55.30    3.20   1
  18   2  -5   17.00    2.40   1
 -18  -2   5   17.50    2.30   1
  18   2  -4   36.90    3.70   1
 -18  -2   4   46.40    3.60   1
  18   2  -3   -0.50    1.70   1
 -18  -2   3   -1.20    1.60   1
  18   2  -2    3.30    1.90   1
 -18  -2   2    1.90    2.00   1
  18   2  -1  134.80    7.20   1
 -18  -2   1  142.20    7.00   1
  18   2   0   58.20    3.70   1
 -18  -2   0   60.20    3.40   1
  18   2   1    8.30    2.00   1
 -18  -2  -1    7.10    1.60   1
  18   2   2   57.60    4.60   1
 -18  -2  -2   56.80    3.10   1
  18   2   3   15.50    3.50   1
 -18  -2  -3   13.90    2.70   1
  18   2   4    1.60    2.20   1
 -18  -2  -4    0.40    2.30   1
  18   2   5   -2.30    2.30   1
 -18  -2  -5   -1.10    2.10   1
  18   2   6   -0.50    3.50   1
 -18  -2  -6   -0.60    1.90   1
  18   2   7    4.00    4.50   1
 -18  -2  -7    1.60    2.40   1
  18   2   8    5.60    7.30   1
 -18  -2  -8   -0.70    2.80   1
  18   2   9    0.00    5.10   1
 -18  -2  -9   -2.60    3.80   1
  18   2  10    0.40    5.20   1
 -18  -2 -10    0.70    4.20   1
  18   4 -17    6.30   13.70   1
 -18  -4  17    1.30    3.80   1
  18   4 -16    4.20   11.00   1
 -18  -4  16   -1.00    3.00   1
  18   4 -15   -3.10    6.70   1
 -18  -4  15    5.60    3.20   1
  18   4 -14   -1.70    7.10   1
 -18  -4  14    8.50    3.40   1
  18   4 -13    5.50    9.20   1
 -18  -4  13   -5.90    3.10   1
  18   4 -12    6.30    9.90   1
 -18  -4  12   15.70    3.80   1
  18   4 -11    2.10    8.60   1
 -18  -4  11    1.90    3.50   1
  18   4 -10    3.00    2.50   1
 -18  -4  10    2.30    3.20   1
  18   4  -9    8.30    2.20   1
 -18  -4   9   -0.20    3.90   1
  18   4  -8   94.10    5.40   1
 -18  -4   8   89.50    6.00   1
  18   4  -7    0.20    2.00   1
 -18  -4   7   -0.40    1.70   1
  18   4  -6   -1.00    1.80   1
 -18  -4   6    1.40    2.20   1
  18   4  -5    4.00    2.30   1
 -18  -4   5    3.80    2.00   1
  18   4  -4    4.80    2.80   1
 -18  -4   4    2.40    2.30   1
  18   4  -3    9.50    2.90   1
 -18  -4   3    1.60    2.30   1
  18   4  -2    0.10    2.70   1
 -18  -4   2   -0.30    2.50   1
  18   4  -1    3.80    2.90   1
 -18  -4   1   -0.70    2.40   1
  18   4   0    1.70    2.50   1
 -18  -4   0    0.10    2.70   1
  18   4   1   -0.60    4.20   1
 -18  -4  -1   -1.60    2.30   1
  18   4   2   16.20    4.20   1
 -18  -4  -2    7.50    3.10   1
  18   4   3    4.30    4.30   1
 -18  -4  -3   -7.90    4.10   1
  18   4   4   -1.00    8.40   1
 -18  -4  -4    6.80    4.20   1
  19   1 -24   -1.10    7.70   1
 -19  -1  24    1.60    9.20   1
  19   1 -23   -0.60    7.70   1
 -19  -1  23    2.80    4.00   1
  19   1 -22    9.50    8.40   1
 -19  -1  22    1.90    4.00   1
  19   1 -21   -2.90    3.40   1
 -19  -1  21   -0.40    2.70   1
  19   1 -20    0.90    3.30   1
 -19  -1  20    7.40    4.00   1
  19   1 -19   36.20    4.30   1
 -19  -1  19   44.90    6.20   1
  19   1 -18    1.40    2.70   1
 -19  -1  18    3.80    3.10   1
  19   1 -17   14.00    3.20   1
 -19  -1  17   19.00    3.20   1
  19   1 -16   10.10    2.80   1
 -19  -1  16    7.20    2.50   1
  19   1 -15   55.60    3.80   1
 -19  -1  15   55.00    3.70   1
  19   1 -14    1.50    2.10   1
 -19  -1  14    0.30    2.00   1
  19   1 -13   96.20    4.70   1
 -19  -1  13   94.00    4.50   1
  19   1 -12    2.40    2.40   1
 -19  -1  12    1.80    2.40   1
  19   1 -11   60.40    4.00   1
 -19  -1  11   57.30    4.20   1
  19   1 -10    0.90    2.20   1
 -19  -1  10   -0.10    2.80   1
  19   1  -9   45.50    3.50   1
 -19  -1   9   44.90    4.20   1
  19   1  -8    2.10    1.90   1
 -19  -1   8    0.60    2.20   1
  19   1  -7  101.40    4.40   1
 -19  -1   7  103.90    4.30   1
  19   1  -6   16.90    2.30   1
 -19  -1   6   17.00    2.30   1
  19   1  -5   84.60    4.00   1
 -19  -1   5   86.00    4.20   1
  19   1  -4    1.30    1.80   1
 -19  -1   4   -1.70    1.60   1
  19   1  -3  199.30    6.70   1
 -19  -1   3  196.90    6.80   1
  19   1  -2    2.10    1.60   1
 -19  -1   2    1.80    1.70   1
  19   1  -1   14.30    2.80   1
 -19  -1   1   17.90    2.70   1
  19   1   0   30.90    3.20   1
 -19  -1   0   31.40    3.30   1
  19   1   1   -2.50    2.70   1
 -19  -1  -1    0.90    2.30   1
  19   1   2   -0.50    3.40   1
 -19  -1  -2    4.20    2.70   1
  19   1   3   14.00    3.30   1
 -19  -1  -3   18.00    4.30   1
  19   1   4   29.20    4.00   1
 -19  -1  -4   28.90    3.30   1
  19   1   5    8.80    3.70   1
 -19  -1  -5    9.70    2.40   1
  19   1   6   -2.10    4.80   1
 -19  -1  -6   -3.00    2.40   1
  19   1   7   -4.80    3.70   1
 -19  -1  -7    5.70    1.90   1
  19   1   8    4.90    5.50   1
 -19  -1  -8    6.10    2.30   1
  19   1   9    1.20    7.80   1
 -19  -1  -9    2.00    3.40   1
  19   1  10    3.90    6.50   1
 -19  -1 -10   -7.20    5.20   1
  19   3 -21   -3.00    3.90   1
 -19  -3  21   -2.10    3.80   1
  19   3 -20    2.40    3.30   1
 -19  -3  20   -4.30    4.50   1
  19   3 -19    0.50    3.80   1
 -19  -3  19   -6.00    4.00   1
  19   3 -18   -4.00    3.40   1
 -19  -3  18    4.50    4.20   1
  19   3 -17   -1.90    2.60   1
 -19  -3  17    3.60    4.00   1
  19   3 -16    2.30    2.70   1
 -19  -3  16    3.10    4.70   1
  19   3 -15   -0.60    2.60   1
 -19  -3  15    0.40    3.00   1
  19   3 -14    6.80    2.70   1
 -19  -3  14    3.00    3.30   1
  19   3 -13   12.10    2.40   1
 -19  -3  13    7.60    3.30   1
  19   3 -12   25.50    3.00   1
 -19  -3  12   31.60    4.70   1
  19   3 -11   10.70    2.30   1
 -19  -3  11   16.40    4.30   1
  19   3 -10    4.40    2.10   1
 -19  -3  10   -3.30    3.00   1
  19   3  -9   13.50    3.20   1
 -19  -3   9   13.00    2.10   1
  19   3  -8    0.00    2.30   1
 -19  -3   8    1.80    1.90   1
  19   3  -7    3.80    2.40   1
 -19  -3   7   -0.40    1.90   1
  19   3  -6    6.90    2.40   1
 -19  -3   6   11.50    2.10   1
  19   3  -5   46.50    3.50   1
 -19  -3   5   42.40    2.90   1
  19   3  -4   92.70    5.20   1
 -19  -3   4  100.40    4.20   1
  19   3  -3   16.20    2.60   1
 -19  -3   3   17.30    2.30   1
  19   3  -2   27.50    3.60   1
 -19  -3   2   32.00    3.10   1
  19   3  -1    1.60    2.00   1
 -19  -3   1    2.50    2.30   1
  19   3   0    8.30    1.70   1
 -19  -3   0    8.40    2.60   1
  19   3   1   26.10    3.70   1
 -19  -3  -1   24.60    2.90   1
  19   3   2    5.20    3.20   1
 -19  -3  -2    6.90    2.70   1
  19   3   3   -0.50    3.00   1
 -19  -3  -3    1.70    2.40   1
  19   3   4   -3.30    2.90   1
 -19  -3  -4   -6.30    3.20   1
  19   3   5   12.60    6.60   1
 -19  -3  -5   13.00    3.70   1
  19   3   6   -1.10    8.70   1
 -19  -3  -6    0.80    2.60   1
  19   3   7   -2.70    4.30   1
 -19  -3  -7   -2.00    3.40   1
  20   0 -24    5.80    8.80   1
  20   0 -23    7.20    8.70   1
  20   0 -22   15.10    9.90   1
  20   0 -21    3.00    4.00   1
  20   0 -20    0.50    2.80   1
  20   0 -19    1.10    3.10   1
  20   0 -18   17.00    3.30   1
  20   0 -17    0.30    2.60   1
  20   0 -16   47.40    3.90   1
  20   0 -15   -3.40    2.20   1
  20   0 -14    2.20    1.90   1
  20   0 -13   -1.90    2.10   1
  20   0 -12   60.40    4.50   1
  20   0 -11    0.80    2.10   1
  20   0 -10  260.40    8.40   1
  20   0  -9    2.30    2.40   1
  20   0  -8   86.30    4.20   1
  20   0  -7   -1.50    1.80   1
  20   0  -6   73.90    4.20   1
  20   0  -5   -4.10    2.30   1
  20   0  -4  125.30    6.60   1
  20   0  -3   -2.20    1.80   1
  20   0  -2    1.70    1.90   1
  20   0  -1   -1.80    2.20   1
  20   0   0   87.80    4.60   1
  20   0   1   -3.80    2.90   1
  20   0   2   45.80    4.20   1
  20   0   3   -5.80    2.40   1
  20   0   4   20.50    4.60   1
  20   0   5   -3.20    2.50   1
  20   0   6   66.30    6.80   1
  20   0   7   -1.20    2.10   1
  20   0   8   18.80    4.40   1
  20   0   9    6.40    7.00   1
  20   0  10   -3.00    7.10   1
  20   2 -23    0.00    5.30   1
 -20  -2  23    4.60    5.20   1
  20   2 -22   -1.80    6.50   1
 -20  -2  22    3.90    5.30   1
  20   2 -21    0.10    3.40   1
 -20  -2  21    5.40    4.50   1
  20   2 -20    0.50    2.90   1
 -20  -2  20    1.70    5.00   1
  20   2 -19    3.60    3.40   1
 -20  -2  19    5.60    4.80   1
  20   2 -18   23.70    3.50   1
 -20  -2  18   38.20    8.30   1
  20   2 -17    3.60    2.90   1
 -20  -2  17    2.50    1.90   1
  20   2 -16   11.30    2.90   1
 -20  -2  16   11.50    2.20   1
  20   2 -15   16.00    2.70   1
 -20  -2  15   14.20    2.60   1
  20   2 -14    1.90    2.40   1
 -20  -2  14   -1.50    1.70   1
  20   2 -13   -1.70    2.30   1
 -20  -2  13   -1.30    2.10   1
  20   2 -12   10.50    2.50   1
 -20  -2  12   13.60    2.50   1
  20   2 -11   18.30    2.80   1
 -20  -2  11   15.00    4.30   1
  20   2 -10   11.90    3.10   1
 -20  -2  10   11.40    3.70   1
  20   2  -9   10.60    2.80   1
 -20  -2   9    6.00    3.40   1
  20   2  -8   60.00    4.30   1
 -20  -2   8   59.90    3.90   1
  20   2  -7  265.40    9.40   1
 -20  -2   7  269.60    8.80   1
  20   2  -6   12.90    2.60   1
 -20  -2   6   13.00    2.20   1
  20   2  -5   17.40    2.80   1
 -20  -2   5   17.40    2.60   1
  20   2  -4  100.90    4.90   1
 -20  -2   4   97.70    4.80   1
  20   2  -3   19.90    3.30   1
 -20  -2   3   22.20    2.80   1
  20   2  -2   58.30    3.70   1
 -20  -2   2   60.90    4.40   1
  20   2  -1   31.70    3.00   1
 -20  -2   1   25.00    3.30   1
  20   2   0   14.50    2.60   1
 -20  -2   0   12.00    2.30   1
  20   2   1   -1.30    2.40   1
 -20  -2  -1    1.60    1.80   1
  20   2   2    3.80    3.10   1
 -20  -2  -2    3.00    2.00   1
  20   2   3   -1.40    4.30   1
 -20  -2  -3    0.30    1.40   1
  20   2   4   -2.20    3.40   1
 -20  -2  -4    1.30    2.40   1
  20   2   5    3.10    3.90   1
 -20  -2  -5    2.30    2.80   1
  20   2   6    3.30    7.30   1
 -20  -2  -6   -2.10    2.40   1
  20   2   7    1.40    5.50   1
 -20  -2  -7   -1.20    2.90   1
  20   2   8   -4.00    7.20   1
 -20  -2  -8   11.70    5.40   1
  20   4 -16   13.30    9.40   1
 -20  -4  16   -5.10    3.60   1
  20   4 -15   -6.20    8.20   1
 -20  -4  15   -0.20    2.90   1
  20   4 -14    4.00   10.00   1
 -20  -4  14   -3.40    3.20   1
  20   4 -13   29.60   12.20   1
 -20  -4  13   13.10    4.30   1
  20   4 -12   11.80    9.00   1
 -20  -4  12   -0.50    3.00   1
  20   4 -11    2.40    8.60   1
 -20  -4  11    2.50    3.00   1
  20   4 -10    8.80    8.40   1
 -20  -4  10    8.80    4.20   1
  20   4  -9   23.90    8.10   1
 -20  -4   9   18.80    4.50   1
  20   4  -8    1.10    2.20   1
 -20  -4   8    2.30    1.80   1
  20   4  -7   -3.80    3.90   1
 -20  -4   7    0.40    2.20   1
  20   4  -6    2.30    2.40   1
 -20  -4   6    3.00    2.40   1
  20   4  -5    1.80    2.90   1
 -20  -4   5    0.60    2.20   1
  20   4  -4   -0.40    3.30   1
 -20  -4   4    3.00    2.20   1
  20   4  -3   -2.10    3.40   1
 -20  -4   3    1.90    2.30   1
  20   4  -2    0.40    3.20   1
 -20  -4   2    4.30    2.30   1
  20   4  -1    8.40    4.40   1
 -20  -4   1    4.70    2.70   1
  20   4   0    1.30    5.60   1
 -20  -4   0    3.80    3.80   1
  20   4   1    7.30    9.90   1
 -20  -4  -1    0.10    4.10   1
  20   4   2    9.20    7.00   1
 -20  -4  -2   18.20    5.10   1
  21   1 -24  -10.00    5.90   1
 -21  -1  24    9.00    6.40   1
  21   1 -23   -5.60    4.70   1
 -21  -1  23   -6.70    7.60   1
  21   1 -22    6.00    5.10   1
 -21  -1  22    2.80    4.20   1
  21   1 -21   -4.30    3.70   1
 -21  -1  21   -0.10    3.50   1
  21   1 -20    7.60    3.30   1
 -21  -1  20    5.60    5.10   1
  21   1 -19   -2.10    3.10   1
 -21  -1  19    1.20    3.00   1
  21   1 -18    9.80    3.10   1
 -21  -1  18   12.70    3.70   1
  21   1 -17    8.80    3.50   1
 -21  -1  17   -2.10    2.40   1
  21   1 -16   17.20    2.90   1
 -21  -1  16   16.60    2.90   1
  21   1 -15    9.70    2.60   1
 -21  -1  15   11.00    2.70   1
  21   1 -14    0.50    2.30   1
 -21  -1  14   -1.10    1.90   1
  21   1 -13   73.90    4.50   1
 -21  -1  13   80.00    4.20   1
  21   1 -12  314.90    9.60   1
 -21  -1  12  314.30   11.40   1
  21   1 -11   87.20    5.50   1
 -21  -1  11   84.50    5.20   1
  21   1 -10    9.00    2.50   1
 -21  -1  10    8.30    3.20   1
  21   1  -9  275.50    9.80   1
 -21  -1   9  277.00    8.40   1
  21   1  -8   37.40    3.40   1
 -21  -1   8   34.70    3.20   1
  21   1  -7  102.60    5.30   1
 -21  -1   7   95.30    4.50   1
  21   1  -6   -0.20    1.90   1
 -21  -1   6   -0.50    1.90   1
  21   1  -5   34.80    3.80   1
 -21  -1   5   31.10    3.60   1
  21   1  -4    3.60    2.40   1
 -21  -1   4    1.10    2.20   1
  21   1  -3   13.70    2.20   1
 -21  -1   3   17.60    2.80   1
  21   1  -2   34.90    2.90   1
 -21  -1   2   31.80    3.10   1
  21   1  -1   22.50    3.00   1
 -21  -1   1   22.80    3.20   1
  21   1   0   -4.10    1.80   1
 -21  -1   0    3.80    2.60   1
  21   1   1    6.60    3.20   1
 -21  -1  -1    6.20    2.60   1
  21   1   2   40.50    5.80   1
 -21  -1  -2   27.60    3.70   1
  21   1   3   21.70    5.40   1
 -21  -1  -3   16.80    3.50   1
  21   1   4    3.70    3.80   1
 -21  -1  -4   -0.60    5.00   1
  21   1   5    8.20    5.90   1
 -21  -1  -5    2.00    2.40   1
  21   1   6   -4.80    5.30   1
 -21  -1  -6    1.40    2.30   1
  21   1   7    5.10    5.60   1
 -21  -1  -7   -1.60    2.80   1
  21   1   8   -2.30    4.20   1
 -21  -1  -8    0.60    3.50   1
  21   1   9   11.10    7.90   1
 -21  -1  -9   -1.40    5.20   1
  21   3 -20    5.50    4.00   1
 -21  -3  20   -3.10    5.00   1
  21   3 -19   -3.90    3.80   1
 -21  -3  19    9.10    5.00   1
  21   3 -18    3.80    3.70   1
 -21  -3  18    1.70    5.20   1
  21   3 -17   -0.20    3.20   1
 -21  -3  17    3.30    4.80   1
  21   3 -16    2.40    3.10   1
 -21  -3  16    1.80    3.50   1
  21   3 -15   -1.80    2.50   1
 -21  -3  15    0.90    5.00   1
  21   3 -14    4.10    2.60   1
 -21  -3  14   -1.00    3.50   1
  21   3 -13    1.50    2.50   1
 -21  -3  13   -4.90    3.40   1
  21   3 -12    1.10    2.70   1
 -21  -3  12   -2.00    3.50   1
  21   3 -11    0.80    2.30   1
 -21  -3  11   -1.20    3.60   1
  21   3 -10    7.90    3.30   1
 -21  -3  10    6.20    1.80   1
  21   3  -9   -0.80    2.70   1
 -21  -3   9   -0.70    2.20   1
  21   3  -8    7.70    2.80   1
 -21  -3   8    5.30    2.30   1
  21   3  -7   28.00    3.40   1
 -21  -3   7   30.20    3.20   1
  21   3  -6   -3.10    2.60   1
 -21  -3   6   -0.70    2.20   1
  21   3  -5    2.00    2.10   1
 -21  -3   5    2.30    2.00   1
  21   3  -4    2.90    2.20   1
 -21  -3   4    0.00    2.10   1
  21   3  -3   35.50    3.10   1
 -21  -3   3   29.50    3.60   1
  21   3  -2    4.80    2.30   1
 -21  -3   2    4.60    2.50   1
  21   3  -1   13.30    2.50   1
 -21  -3   1    9.10    3.10   1
  21   3   0    0.30    4.00   1
 -21  -3   0    2.70    2.40   1
  21   3   1   -0.10    4.20   1
 -21  -3  -1    1.70    2.90   1
  21   3   2   -6.20    4.10   1
 -21  -3  -2   -0.60    2.60   1
  21   3   3    3.90    5.90   1
 -21  -3  -3    0.70    3.50   1
  21   3   4    8.40    5.40   1
 -21  -3  -4    3.60    4.30   1
  21   3   5    6.40    6.10   1
 -21  -3  -5   -1.20    3.80   1
  22   0 -24   -3.90    6.30   1
  22   0 -23   -4.60    4.50   1
  22   0 -22    2.70    4.00   1
  22   0 -21    4.00    5.70   1
  22   0 -20   11.90    4.10   1
  22   0 -19    0.90    3.20   1
  22   0 -18  101.90    5.90   1
  22   0 -17   -2.10    2.60   1
  22   0 -16  446.40   13.50   1
  22   0 -15    0.50    2.50   1
  22   0 -14  145.60    6.20   1
  22   0 -13   -1.70    2.50   1
  22   0 -12  194.80    9.70   1
  22   0 -11   -2.60    2.40   1
  22   0 -10    0.60    2.60   1
  22   0  -9    1.00    2.10   1
  22   0  -8    8.70    2.60   1
  22   0  -7    0.20    2.30   1
  22   0  -6   -0.70    2.30   1
  22   0  -5   -0.60    1.90   1
  22   0  -4   13.50    2.90   1
  22   0  -3   -0.30    2.20   1
  22   0  -2    7.20    2.30   1
  22   0  -1   -2.40    2.40   1
  22   0   0   16.60    3.60   1
  22   0   1    2.60    3.20   1
  22   0   2    1.30    3.20   1
  22   0   3   -2.30    4.00   1
  22   0   4    0.60    4.00   1
  22   0   5    1.80    4.00   1
  22   0   6    4.40    3.70   1
  22   0   7   -5.20    2.90   1
  22   0   8   -3.40    4.90   1
  22   2 -22    7.60    5.00   1
 -22  -2  22   -3.10    5.00   1
  22   2 -21    9.40    4.80   1
 -22  -2  21   -4.00    5.20   1
  22   2 -20   -4.90    3.70   1
 -22  -2  20    9.10    5.50   1
  22   2 -19   -0.60    3.00   1
 -22  -2  19    0.00    2.10   1
  22   2 -18   -0.40    3.40   1
 -22  -2  18    1.40    2.20   1
  22   2 -17    1.80    2.90   1
 -22  -2  17    0.50    2.00   1
  22   2 -16   -0.20    3.00   1
 -22  -2  16   -2.10    2.10   1
  22   2 -15    1.10    2.30   1
 -22  -2  15    6.20    2.50   1
  22   2 -14   -0.70    2.60   1
 -22  -2  14   -3.20    2.30   1
  22   2 -13   23.00    3.10   1
 -22  -2  13   27.60    3.20   1
  22   2 -12    7.90    2.60   1
 -22  -2  12   10.10    3.60   1
  22   2 -11   -0.20    3.40   1
 -22  -2  11   -0.80    3.60   1
  22   2 -10   -0.90    2.50   1
 -22  -2  10   -2.10    2.80   1
  22   2  -9    0.30    2.30   1
 -22  -2   9   -2.30    2.10   1
  22   2  -8   33.80    3.50   1
 -22  -2   8   37.30    3.50   1
  22   2  -7    0.20    2.20   1
 -22  -2   7    1.80    2.20   1
  22   2  -6   91.00    5.70   1
 -22  -2   6   81.50    5.00   1
  22   2  -5   -0.40    2.50   1
 -22  -2   5    0.60    2.20   1
  22   2  -4    3.50    2.80   1
 -22  -2   4    3.30    2.10   1
  22   2  -3   -1.20    2.10   1
 -22  -2   3    0.30    2.30   1
  22   2  -2   21.10    2.90   1
 -22  -2   2   17.80    3.30   1
  22   2  -1   -1.20    3.10   1
 -22  -2   1   -0.30    2.40   1
  22   2   0   -1.20    2.40   1
 -22  -2   0   -1.20    2.30   1
  22   2   1    5.80    4.20   1
 -22  -2  -1    3.20    2.30   1
  22   2   2   17.10    6.50   1
 -22  -2  -2   17.10    2.70   1
  22   2   3   14.10    5.90   1
 -22  -2  -3   14.80    2.60   1
  22   2   4   -5.00    5.20   1
 -22  -2  -4    2.90    3.30   1
  22   2   5   -5.20    8.70   1
 -22  -2  -5    3.70    3.00   1
  22   2   6   -4.30    7.40   1
 -22  -2  -6    0.70    2.20   1
 -22  -4  15    1.50    3.10   1
  22   4 -14  -22.90    9.20   1
 -22  -4  14    5.30    3.40   1
  22   4 -13   -3.80    7.00   1
 -22  -4  13   -5.10    4.10   1
  22   4 -12    1.80    9.30   1
 -22  -4  12    6.60    3.50   1
  22   4 -11   -3.30    5.10   1
 -22  -4  11   10.00    3.70   1
  22   4 -10   -5.30    5.90   1
 -22  -4  10    9.40    4.70   1
  22   4  -9    1.90    7.50   1
 -22  -4   9   -9.40    4.00   1
  22   4  -8  -10.50    5.70   1
 -22  -4   8   -0.60    2.00   1
  22   4  -7    2.80    6.20   1
 -22  -4   7    5.10    3.60   1
  22   4  -6    4.00    5.10   1
 -22  -4   6    3.70    3.00   1
  22   4  -5   -1.20    5.60   1
 -22  -4   5   -2.20    2.40   1
  22   4  -4    1.20    3.90   1
 -22  -4   4   -5.10    3.40   1
  22   4  -3   -2.00    4.30   1
 -22  -4   3   -1.40    3.10   1
  22   4  -2    0.70    4.50   1
 -22  -4   2   -0.60    3.70   1
  22   4  -1   -3.10    4.20   1
 -22  -4   1    4.80    4.10   1
  23   1 -23   -5.80    5.30   1
 -23  -1  23    6.20    4.90   1
  23   1 -22   22.20    5.40   1
 -23  -1  22   10.70    8.90   1
  23   1 -21   32.40    6.10   1
 -23  -1  21   22.20    4.40   1
  23   1 -20   -0.80    3.60   1
 -23  -1  20    3.70    3.60   1
  23   1 -19    0.20    3.30   1
 -23  -1  19   -1.10    2.80   1
  23   1 -18   51.40    4.80   1
 -23  -1  18   51.00    4.80   1
  23   1 -17    8.70    3.40   1
 -23  -1  17    5.70    3.30   1
  23   1 -16    5.80    3.00   1
 -23  -1  16    3.40    2.50   1
  23   1 -15    1.10    2.70   1
 -23  -1  15   -0.30    2.50   1
  23   1 -14   -0.30    2.50   1
 -23  -1  14   -2.00    2.10   1
  23   1 -13   -0.60    2.00   1
 -23  -1  13   -0.70    2.60   1
  23   1 -12   28.70    3.50   1
 -23  -1  12   29.70    4.60   1
  23   1 -11    3.40    3.50   1
 -23  -1  11    8.70    3.60   1
  23   1 -10    7.40    3.10   1
 -23  -1  10   13.90    4.00   1
  23   1  -9   -0.50    2.40   1
 -23  -1   9   -2.30    2.40   1
  23   1  -8   25.00    3.30   1
 -23  -1   8   23.40    3.30   1
  23   1  -7    1.40    2.30   1
 -23  -1   7    4.00    2.70   1
  23   1  -6    9.60    3.00   1
 -23  -1   6    6.70    2.50   1
  23   1  -5   -2.10    2.70   1
 -23  -1   5    6.40    2.50   1
  23   1  -4    5.80    2.40   1
 -23  -1   4    5.70    2.50   1
  23   1  -3   26.70    3.30   1
 -23  -1   3   14.30    2.50   1
  23   1  -2   17.70    3.00   1
 -23  -1   2   16.60    3.00   1
  23   1  -1   38.80    4.40   1
 -23  -1   1   32.90    4.10   1
  23   1   0   -2.40    3.70   1
 -23  -1   0    2.10    3.40   1
  23   1   1    0.60    3.20   1
 -23  -1  -1   -2.60    3.40   1
  23   1   2    3.90    4.90   1
 -23  -1  -2    3.10    3.40   1
  23   1   3   17.40    6.10   1
 -23  -1  -3    3.10    3.90   1
  23   1   4    1.30    3.90   1
 -23  -1  -4    0.30    2.90   1
  23   1   5   -0.20    7.20   1
 -23  -1  -5    1.80    2.30   1
  23   1   6    2.00    4.90   1
 -23  -1  -6   -0.30    5.80   1
  23   1   7   -2.00    6.20   1
 -23  -1  -7    7.10    5.80   1
  23   3 -19    1.30    3.70   1
 -23  -3  19   -2.90    4.00   1
  23   3 -18    0.40    4.00   1
 -23  -3  18    0.90    3.60   1
  23   3 -17   -2.00    3.70   1
 -23  -3  17    2.20    4.30   1
  23   3 -16    0.00    2.80   1
 -23  -3  16   -0.30    5.00   1
  23   3 -15    0.20    3.40   1
 -23  -3  15    0.90    4.00   1
  23   3 -14    1.80    2.30   1
 -23  -3  14    2.00    4.20   1
  23   3 -13    0.20    2.70   1
 -23  -3  13   -1.50    4.40   1
  23   3 -12    4.70    3.00   1
 -23  -3  12    6.50    1.20   1
  23   3 -11    4.00    2.80   1
 -23  -3  11    8.30    2.40   1
  23   3 -10   -1.90    3.60   1
 -23  -3  10    1.60    2.00   1
  23   3  -9   -0.90    2.80   1
 -23  -3   9    0.40    2.50   1
  23   3  -8    3.70    2.90   1
 -23  -3   8    4.50    2.60   1
  23   3  -7    3.10    3.20   1
 -23  -3   7   -1.60    2.40   1
  23   3  -6   19.10    4.10   1
 -23  -3   6   15.60    3.20   1
  23   3  -5    8.20    3.10   1
 -23  -3   5    9.50    2.80   1
  23   3  -4   18.70    3.50   1
 -23  -3   4   13.60    3.20   1
  23   3  -3    5.00    2.90   1
 -23  -3   3    4.80    2.60   1
  23   3  -2   -2.30    3.80   1
 -23  -3   2   -1.70    2.50   1
  23   3  -1    6.10    5.40   1
 -23  -3   1   -1.90    2.50   1
  23   3   0    1.60    5.50   1
 -23  -3   0   -1.70    2.90   1
  23   3   1    1.00    5.40   1
 -23  -3  -1    0.80    3.90   1
  23   3   2   -2.30    4.90   1
 -23  -3  -2   -0.10    4.10   1
  24   0 -23    2.20    4.80   1
  24   0 -22    7.60    4.30   1
  24   0 -21    0.30    3.40   1
  24   0 -20   -2.00    3.80   1
  24   0 -19    3.70    3.80   1
  24   0 -18    1.00    4.00   1
  24   0 -17   -6.10    3.00   1
  24   0 -16    9.60    3.00   1
  24   0 -15   -0.60    2.70   1
  24   0 -14    2.70    3.10   1
  24   0 -13    0.80    3.00   1
  24   0 -12   23.40    3.60   1
  24   0 -11    1.20    3.10   1
  24   0 -10    2.30    2.50   1
  24   0  -9    0.00    2.50   1
  24   0  -8    1.50    2.50   1
  24   0  -7    0.90    2.90   1
  24   0  -6  134.80    6.90   1
  24   0  -5    0.80    2.10   1
  24   0  -4   10.20    3.20   1
  24   0  -3   -2.50    2.40   1
  24   0  -2   12.40    3.40   1
  24   0  -1    0.00    3.40   1
  24   0   0   -0.60    3.90   1
  24   0   1    0.50    3.80   1
  24   0   2    1.30    4.50   1
  24   0   3   -4.80    3.70   1
  24   0   4    2.10    4.80   1
  24   0   5    0.10    4.90   1
  24   0   6   -4.60    4.80   1
  24   2 -21    4.30    5.00   1
 -24  -2  21   -0.60    4.50   1
  24   2 -20    2.00    4.00   1
 -24  -2  20    5.40    5.10   1
  24   2 -19   -5.90    3.50   1
 -24  -2  19   -0.90    3.50   1
  24   2 -18    3.60    3.90   1
 -24  -2  18    6.00    2.90   1
  24   2 -17    4.10    3.40   1
 -24  -2  17    0.00    2.50   1
  24   2 -16    0.70    3.60   1
 -24  -2  16   -0.60    2.60   1
  24   2 -15    2.90    3.70   1
 -24  -2  15    5.70    2.80   1
  24   2 -14    2.60    2.90   1
 -24  -2  14    0.60    2.40   1
  24   2 -13    4.20    2.90   1
 -24  -2  13    7.80    3.80   1
  24   2 -12   30.10    4.70   1
 -24  -2  12   25.60    4.70   1
  24   2 -11    1.00    2.70   1
 -24  -2  11    4.80    3.80   1
  24   2 -10   35.30    4.20   1
 -24  -2  10   38.50    5.00   1
  24   2  -9   12.80    3.10   1
 -24  -2   9   10.20    3.40   1
  24   2  -8    4.60    3.10   1
 -24  -2   8    2.00    3.20   1
  24   2  -7   -0.70    2.80   1
 -24  -2   7   -3.90    2.50   1
  24   2  -6   -1.00    2.40   1
 -24  -2   6    2.10    2.60   1
  24   2  -5    9.40    4.40   1
 -24  -2   5    7.90    2.70   1
  24   2  -4    4.20    3.20   1
 -24  -2   4    6.00    2.30   1
  24   2  -3    3.10    3.50   1
 -24  -2   3   -0.10    3.10   1
  24   2  -2    5.00    3.30   1
 -24  -2   2    1.00    3.00   1
  24   2  -1    1.80    3.10   1
 -24  -2   1    2.60    3.00   1
  24   2   0   -7.00    5.30   1
 -24  -2   0    3.40    3.10   1
  24   2   1   -4.30    5.70   1
 -24  -2  -1    1.00    2.50   1
  24   2   2   -1.00    4.70   1
 -24  -2  -2   -0.70    2.60   1
  24   2   3   -5.40    7.30   1
 -24  -2  -3    0.60    3.70   1
  24   2   4   -2.90    6.10   1
 -24  -2  -4   -1.20    2.90   1
  24   4 -11    5.20    8.60   1
 -24  -4  11    1.20    4.20   1
  24   4 -10    2.80    5.60   1
 -24  -4  10   -0.20    4.30   1
  24   4  -9   -8.50    7.70   1
 -24  -4   9    2.20    3.40   1
 -24  -4   8   -4.20    4.50   1
 -24  -4   7   -5.30    4.50   1
 -24  -4   6    4.90    3.70   1
  25   1 -22   -3.20    4.20   1
 -25  -1  22   -0.90    4.20   1
  25   1 -21   -4.20    4.30   1
 -25  -1  21    0.80    3.80   1
  25   1 -20   -1.10    4.00   1
 -25  -1  20   -2.30    3.20   1
  25   1 -19    7.30    3.70   1
 -25  -1  19    1.90    3.20   1
  25   1 -18    0.90    3.40   1
 -25  -1  18    4.20    3.70   1
  25   1 -17    0.40    3.30   1
 -25  -1  17    3.50    3.30   1
  25   1 -16   21.30    4.30   1
 -25  -1  16   19.80    4.00   1
  25   1 -15    8.20    2.90   1
 -25  -1  15    1.90    2.90   1
  25   1 -14    0.40    3.00   1
 -25  -1  14    0.80    3.60   1
  25   1 -13    0.60    3.60   1
 -25  -1  13    2.20    3.50   1
  25   1 -12    1.70    3.00   1
 -25  -1  12    0.60    3.50   1
  25   1 -11    3.40    3.30   1
 -25  -1  11    2.80    2.80   1
  25   1 -10   23.90    4.10   1
 -25  -1  10   25.50    3.80   1
  25   1  -9    4.40    2.40   1
 -25  -1   9   11.90    3.60   1
  25   1  -8   13.50    3.40   1
 -25  -1   8   13.10    2.70   1
  25   1  -7    1.00    3.20   1
 -25  -1   7    0.80    2.70   1
  25   1  -6   16.40    3.60   1
 -25  -1   6   18.30    3.30   1
  25   1  -5    0.40    3.80   1
 -25  -1   5    3.40    2.50   1
  25   1  -4    9.40    3.70   1
 -25  -1   4    6.60    3.50   1
  25   1  -3   -2.20    4.50   1
 -25  -1   3   -0.50    2.70   1
  25   1  -2   18.50    3.80   1
 -25  -1   2   15.40    4.50   1
  25   1  -1    7.00    3.10   1
 -25  -1   1    7.40    3.70   1
  25   1   0   -0.50    3.80   1
 -25  -1   0   -3.40    3.60   1
  25   1   1    1.70    5.00   1
 -25  -1  -1    1.70    3.90   1
  25   1   2    0.40    4.00   1
 -25  -1  -2    1.40    4.00   1
  25   1   3   -1.30    4.80   1
 -25  -1  -3   -2.90    3.60   1
  25   1   4    2.40    5.00   1
 -25  -1  -4   -1.00    3.50   1
  25   3 -17   -3.60    3.80   1
 -25  -3  17    5.20    4.30   1
  25   3 -16   -0.20    4.00   1
 -25  -3  16   -3.90    5.00   1
  25   3 -15    7.00    3.30   1
 -25  -3  15    4.30    3.70   1
  25   3 -14    6.90    3.70   1
 -25  -3  14   -6.10    4.80   1
  25   3 -13   -0.30    4.10   1
 -25  -3  13    2.30    1.60   1
  25   3 -12   -0.40    3.50   1
 -25  -3  12    0.30    2.20   1
  25   3 -11    3.10    4.10   1
 -25  -3  11    1.70    2.50   1
  25   3 -10    2.80    4.30   1
 -25  -3  10    3.50    2.70   1
  25   3  -9   -6.20    3.30   1
 -25  -3   9    1.10    2.60   1
  25   3  -8    3.10    3.10   1
 -25  -3   8   -0.60    3.00   1
  25   3  -7    1.40    2.60   1
 -25  -3   7    0.20    2.50   1
  25   3  -6    1.00    3.10   1
 -25  -3   6   -1.00    2.60   1
  25   3  -5    4.70    3.70   1
 -25  -3   5    2.20    2.80   1
  25   3  -4   -0.30    3.70   1
 -25  -3   4    3.50    3.80   1
  25   3  -3   -4.00    3.80   1
 -25  -3   3    2.40    3.10   1
  25   3  -2   -3.80    5.70   1
 -25  -3   2    2.10    2.90   1
  25   3  -1   -2.50    5.00   1
 -25  -3   1   -1.70    3.80   1
  26   0 -22   -1.10    3.50   1
  26   0 -21    4.00    4.60   1
  26   0 -20   -1.80    4.50   1
  26   0 -19    0.90    4.00   1
  26   0 -18   -3.90    3.10   1
  26   0 -17    3.90    4.30   1
  26   0 -16    6.10    3.40   1
  26   0 -15   -3.80    4.50   1
  26   0 -14    3.10    3.70   1
  26   0 -13    1.20    3.30   1
  26   0 -12   25.70    4.10   1
  26   0 -11   -0.70    3.10   1
  26   0 -10   32.30    4.50   1
  26   0  -9    1.80    2.90   1
  26   0  -8   68.50    6.00   1
  26   0  -7   -0.30    3.10   1
  26   0  -6   -3.40    3.00   1
  26   0  -5   -1.40    3.10   1
  26   0  -4   57.30    5.90   1
  26   0  -3   -0.20    3.60   1
  26   0  -2   13.20    4.00   1
  26   0  -1   -1.90    4.60   1
  26   0   0   -2.70    3.90   1
  26   0   1    4.20    4.30   1
  26   0   2    5.80    4.70   1
  26   0   3   -5.50    6.20   1
  26   0   4   -5.30    5.40   1
  26   2 -20    2.30    4.50   1
 -26  -2  20    7.50    7.20   1
  26   2 -19    1.50    3.80   1
 -26  -2  19    3.50    4.90   1
  26   2 -18   -2.30    3.70   1
 -26  -2  18   -4.00    5.20   1
  26   2 -17    2.20    3.40   1
 -26  -2  17    5.80    3.30   1
  26   2 -16    0.40    3.40   1
 -26  -2  16    3.00    3.40   1
  26   2 -15    9.80    4.00   1
 -26  -2  15   10.60    3.30   1
  26   2 -14   -1.40    3.30   1
 -26  -2  14    5.90    3.30   1
  26   2 -13   -2.00    3.30   1
 -26  -2  13    3.60    5.00   1
  26   2 -12   16.40    4.50   1
 -26  -2  12    3.30    3.50   1
  26   2 -11    1.00    2.70   1
 -26  -2  11   -0.90    3.10   1
  26   2 -10    0.00    4.80   1
 -26  -2  10    2.50    2.90   1
  26   2  -9    3.60    3.50   1
 -26  -2   9   -1.80    2.90   1
  26   2  -8    0.00    3.40   1
 -26  -2   8    8.30    3.00   1
  26   2  -7   10.60    3.50   1
 -26  -2   7    4.00    3.20   1
  26   2  -6    2.80    3.20   1
 -26  -2   6    0.50    2.40   1
  26   2  -5   15.10    4.30   1
 -26  -2   5    7.60    3.40   1
  26   2  -4    3.10    3.80   1
 -26  -2   4   -1.60    3.70   1
  26   2  -3    0.00    4.00   1
 -26  -2   3    1.50    3.60   1
  26   2  -2    1.20    3.50   1
 -26  -2   2   -7.40    3.00   1
  26   2  -1    4.40    4.40   1
 -26  -2   1    2.80    3.70   1
  26   2   0    7.50    6.70   1
 -26  -2   0    6.00    6.20   1
  26   2   1    2.00   10.40   1
 -26  -2  -1    0.80    3.00   1
  27   1 -21   -0.40    4.50   1
 -27  -1  21   -3.60    5.20   1
  27   1 -20   -4.90    4.20   1
 -27  -1  20    2.20    5.50   1
  27   1 -19   -0.40    5.10   1
 -27  -1  19   10.10    4.40   1
  27   1 -18   13.60    4.20   1
 -27  -1  18   12.30    4.50   1
  27   1 -17    0.10    3.70   1
 -27  -1  17    1.40    4.00   1
  27   1 -16   11.00    4.10   1
 -27  -1  16   11.10    4.00   1
  27   1 -15   -1.30    4.00   1
 -27  -1  15    1.40    5.30   1
  27   1 -14    1.60    3.30   1
 -27  -1  14   11.30    5.50   1
  27   1 -13   17.40    4.60   1
 -27  -1  13   25.90    4.80   1
  27   1 -12   -0.50    4.00   1
 -27  -1  12   -2.30    3.90   1
  27   1 -11    8.50    4.00   1
 -27  -1  11    1.20    3.40   1
  27   1 -10   14.10    4.30   1
 -27  -1  10    9.90    4.10   1
  27   1  -9   -1.40    3.50   1
 -27  -1   9   -0.10    3.10   1
  27   1  -8   18.50    4.20   1
 -27  -1   8   10.70    3.70   1
  27   1  -7   14.70    3.80   1
 -27  -1   7   16.20    4.20   1
  27   1  -6    0.40    2.50   1
 -27  -1   6    1.40    2.80   1
  27   1  -5    4.60    3.10   1
 -27  -1   5   -1.10    2.90   1
  27   1  -4    3.40    3.40   1
 -27  -1   4   -2.30    3.70   1
  27   1  -3    5.60    3.10   1
 -27  -1   3    5.70    3.70   1
  27   1  -2   -8.10    3.60   1
 -27  -1   2   -4.50    4.30   1
  27   1  -1    5.30    6.20   1
 -27  -1   1    2.00    3.90   1
  27   1   0    5.60    6.80   1
 -27  -1   0   -1.00    4.00   1
  27   1   1    5.50    5.70   1
 -27  -1  -1   -1.70    4.40   1
  27   1   2    7.30    5.10   1
 -27  -1  -2    3.10    5.70   1
  27   3 -15    9.60    5.40   1
 -27  -3  15    5.30    6.00   1
  27   3 -14    3.10    3.90   1
 -27  -3  14    2.30    5.40   1
  27   3 -13    9.90    4.50   1
 -27  -3  13   -5.90    4.20   1
  27   3 -12    8.20    3.80   1
 -27  -3  12    1.20    4.50   1
  27   3 -11    1.10    4.20   1
 -27  -3  11    2.30    5.20   1
  27   3 -10   -3.10    3.00   1
 -27  -3  10    1.90    3.40   1
  27   3  -9   -3.60    2.80   1
 -27  -3   9    1.90    3.30   1
  27   3  -8   -3.00    3.30   1
 -27  -3   8    0.70    3.50   1
  27   3  -7    3.90    4.00   1
 -27  -3   7    3.70    4.10   1
  27   3  -6    1.00    5.20   1
 -27  -3   6    4.80    4.30   1
  27   3  -5    2.20    5.40   1
 -27  -3   5    1.20    4.20   1
  28   0 -21   -3.80    5.00   1
  28   0 -20    2.50    5.30   1
  28   0 -19   -3.40    4.10   1
  28   0 -18    0.00    4.70   1
  28   0 -17    0.50    4.00   1
  28   0 -16    9.60    3.90   1
  28   0 -15   -0.30    4.50   1
  28   0 -14   42.10    6.60   1
  28   0 -13   -1.00    4.80   1
  28   0 -12   -4.70    5.30   1
  28   0 -11   -1.40    3.40   1
  28   0 -10    4.70    3.20   1
  28   0  -9    1.40    3.20   1
  28   0  -8    0.20    2.90   1
  28   0  -7   -0.10    3.00   1
  28   0  -6    1.30    3.60   1
  28   0  -5   -3.70    3.10   1
  28   0  -4   10.70    3.60   1
  28   0  -3    6.30    4.10   1
  28   0  -2    3.20    6.20   1
  28   0  -1    0.40    4.30   1
  28   0   0   15.20    5.40   1
  28   0   1   -4.60    5.90   1
  28   2 -18    4.90    3.90   1
 -28  -2  18    1.70    5.00   1
  28   2 -17    4.00    4.50   1
 -28  -2  17    0.40    4.50   1
  28   2 -16   -4.20    3.60   1
 -28  -2  16    6.50    7.20   1
  28   2 -15   -1.80    3.50   1
 -28  -2  15   -1.20    5.60   1
  28   2 -14   -1.80    3.70   1
 -28  -2  14    0.20    4.00   1
  28   2 -13   -0.60    4.40   1
 -28  -2  13    4.40    4.90   1
  28   2 -12    2.70    4.80   1
 -28  -2  12    4.30    3.60   1
  28   2 -11   -4.90    4.20   1
 -28  -2  11   -0.90    2.90   1
  28   2 -10   15.10    5.30   1
 -28  -2  10   10.70    4.40   1
  28   2  -9   -1.50    4.60   1
 -28  -2   9   -0.20    3.50   1
  28   2  -8    9.90    6.50   1
 -28  -2   8   -3.90    3.40   1
  28   2  -7    1.40    6.20   1
 -28  -2   7    2.10    3.90   1
  28   2  -6   -2.50    4.10   1
 -28  -2   6    0.90    3.30   1
  28   2  -5    6.20    4.10   1
 -28  -2   5   -4.50    3.60   1
  28   2  -4    2.50    3.80   1
 -28  -2   4    8.50    4.00   1
  28   2  -3    6.90    5.50   1
 -28  -2   3    3.20    6.20   1
  28   2  -2   -3.80    4.60   1
 -28  -2   2    0.10    5.20   1
  29   1 -19   -0.20    6.10   1
 -29  -1  19   11.00    6.70   1
  29   1 -18    6.00    4.60   1
 -29  -1  18    3.00    5.40   1
  29   1 -17   -4.40    4.10   1
 -29  -1  17    3.50    6.40   1
  29   1 -16    5.40    6.60   1
 -29  -1  16    4.70    5.10   1
  29   1 -15    2.00    4.70   1
 -29  -1  15    7.40    5.60   1
  29   1 -14   -8.90    5.00   1
 -29  -1  14    0.30    4.20   1
  29   1 -13    2.80    4.60   1
 -29  -1  13    9.70    7.80   1
  29   1 -12   -2.20    3.40   1
 -29  -1  12   -0.60    4.10   1
  29   1 -11    5.30    4.00   1
 -29  -1  11    3.30    3.90   1
  29   1 -10   -0.90    4.40   1
 -29  -1  10    0.30    3.70   1
  29   1  -9    9.00    4.70   1
 -29  -1   9   -1.30    3.50   1
  29   1  -8    1.60    4.50   1
 -29  -1   8    1.30    3.60   1
  29   1  -7   12.90    7.40   1
 -29  -1   7    7.00    4.30   1
  29   1  -6   13.10    4.90   1
 -29  -1   6    9.40    4.00   1
  29   1  -5    3.20    4.60   1
 -29  -1   5   -1.90    3.60   1
  29   1  -4    0.30    3.60   1
 -29  -1   4    6.70    4.50   1
  29   1  -3    4.00    4.00   1
 -29  -1   3   -1.70    4.30   1
  29   1  -2   -4.30    4.50   1
 -29  -1   2   -6.20    5.30   1
  30   0 -19    1.60    4.80   1
  30   0 -18    0.70    4.90   1
  30   0 -17   -4.50    5.60   1
  30   0 -16    4.90    5.30   1
  30   0 -15    1.80    5.50   1
  30   0 -14   -0.50    3.90   1
  30   0 -13    2.00    4.60   1
  30   0 -12    8.70    4.80   1
  30   0 -11   -3.40    4.30   1
  30   0 -10   16.40    5.80   1
  30   0  -9   -1.20    4.50   1
  30   0  -8    0.60    4.30   1
  30   0  -7   -4.20    4.60   1
  30   0  -6    6.10    4.40   1
  30   0  -5    2.80    5.40   1
  30   0  -4   24.70    6.20   1
  30   0  -3    4.60    6.80   1
  30   2 -14    2.60    4.20   1
 -30  -2  14   -5.30    4.20   1
  30   2 -13   -1.90    5.00   1
 -30  -2  13   -2.20    4.60   1
  30   2 -12    0.00    3.60   1
 -30  -2  12    4.30    6.70   1
  30   2 -11   -3.10    4.00   1
 -30  -2  11    2.30    5.30   1
  30   2 -10   -3.00    5.00   1
 -30  -2  10    2.30    5.10   1
  30   2  -9    3.60    4.60   1
 -30  -2   9    6.50    4.80   1
  30   2  -8   -0.30    5.40   1
 -30  -2   8    1.70    4.90   1
  30   2  -7   -1.40    4.60   1
 -30  -2   7    0.10    3.90   1
  31   1 -16    0.80    4.10   1
 -31  -1  16    7.80    5.70   1
  31   1 -15    5.20    4.80   1
 -31  -1  15   -2.00    4.70   1
  31   1 -14   -7.90    4.20   1
 -31  -1  14   -2.90    5.80   1
  31   1 -13    7.40    4.70   1
 -31  -1  13   21.70   12.00   1
  31   1 -12    4.00    4.40   1
 -31  -1  12   -1.00    4.00   1
  31   1 -11    4.00    5.20   1
 -31  -1  11    1.90    4.50   1
  31   1 -10    2.00    4.70   1
 -31  -1  10    0.20    5.00   1
  31   1  -9    6.20    4.00   1
 -31  -1   9   -0.10    4.60   1
  31   1  -8   10.40    5.30   1
 -31  -1   8    0.10    5.80   1
  31   1  -7   10.20    4.70   1
 -31  -1   7    7.80    6.10   1
  31   1  -6    0.50    4.60   1
 -31  -1   6   -9.60    4.70   1
  32   0 -15   -9.60    6.40   1
  32   0 -14    1.70    4.60   1
  32   0 -13   -0.40    4.30   1
  32   0 -12   -0.40    4.70   1
  32   0 -11   -3.00    5.00   1
  32   0 -10   30.00    6.60   1
  32   0  -9   -2.50    4.40   1
   0   0   0    0.00    0.00
;
_shelx_hkl_checksum     52446
_shelx_res_file
;
    shelx.res created by SHELXL-2014/7
TITL shelx in C2/c
CELL  0.71073  26.8843   5.0367  20.9264   90.000  117.489   90.000
ZERR     8.00   0.0010   0.0002   0.0012    0.000    0.002    0.000
LATT   7
SYMM  - X,   Y, 1/2 - Z
SFAC  C        2.31000 20.84392  1.02000 10.20751   1.58860   0.56870 =
         0.86500  51.65125   0.21560   0.003   0.002    11.500   0.770  12.011
SFAC  H        0.49300 10.51091  0.32291 26.12573   0.14019   3.14236 =
         0.04081  57.79977   0.00304   0.000   0.000     0.620   0.320   1.008
SFAC  CL      11.46041  0.01040  7.19641  1.16620   6.25561  18.51942 =
         1.64550  47.77846  -9.55741   0.148   0.159   678.000   0.990  35.453
SFAC  N       12.21261  0.00570  3.13220  9.89331   2.01250  28.99754 =
         1.16630   0.58260 -11.52901   0.006   0.003    19.600   0.700  14.007
SFAC  O        3.04850 13.27711  2.28680  5.70111   1.54630   0.32390 =
         0.86700  32.90894   0.25080   0.011   0.006    32.500   0.660  15.999
UNIT  112 80 8 8 24
MERG   2
FMAP   2
PLAN    5
ACTA
BOND   $H
LIST   4
L.S.  10
CONF
MPLA C1 C2 C3 C4 C5 C6
MPLA C1 C7 O1 N1 C8
MPLA C8 C9 C10 C11 C12 C13
MPLA C13 C14 O2 O3
WGHT    0.063200
FVAR       0.25346
O1    5    0.746401   -0.273070    0.309420    11.00000    0.08386    0.06310 =
         0.10728   -0.02246    0.05024   -0.01108
C5    1    0.908340   -0.083970    0.348388    11.00000    0.07465    0.09032 =
         0.08333   -0.00356    0.04699    0.00998
AFIX  43
H5    2    0.926486   -0.184716    0.328174    11.00000   -1.20000
AFIX   0
C10   1    0.589705   -0.095475    0.293149    11.00000    0.06283    0.07068 =
         0.07200    0.00228    0.01739   -0.00926
AFIX  43
H10   2    0.564721   -0.220511    0.262251    11.00000   -1.20000
AFIX   0
C9    1    0.643475   -0.084639    0.300827    11.00000    0.06343    0.05953 =
         0.05911   -0.00308    0.02416   -0.00543
AFIX  43
H9    2    0.654337   -0.200842    0.275026    11.00000   -1.20000
AFIX   0
C2    1    0.854530    0.213295    0.407711    11.00000    0.06570    0.08107 =
         0.08988   -0.01562    0.04169   -0.00105
AFIX  43
H2    2    0.836635    0.315520    0.427981    11.00000   -1.20000
AFIX   0
C11   1    0.572237    0.075036    0.330290    11.00000    0.05586    0.08258 =
         0.08280   -0.00091    0.02786   -0.01182
AFIX  43
H11   2    0.535748    0.066712    0.324202    11.00000   -1.20000
AFIX   0
C6    1    0.853194   -0.134893    0.331235    11.00000    0.07987    0.07219 =
         0.07443   -0.00894    0.04202    0.00095
AFIX  43
H6    2    0.834352   -0.271614    0.299300    11.00000   -1.20000
AFIX   0
C3    1    0.909735    0.264943    0.425435    11.00000    0.06628    0.08460 =
         0.08871   -0.01205    0.03527   -0.01021
AFIX  43
H3    2    0.928923    0.400369    0.457656    11.00000   -1.20000
AFIX   0
C4    1    0.936063    0.117251    0.395659    11.00000    0.05814    0.08345 =
         0.07332    0.01218    0.03429    0.00595
NH1   2    0.753565    0.280312    0.375777    11.00000    0.10242
MOLE    1
CL1   3    1.005339    0.183532    0.417217    11.00000    0.06567    0.13900 =
         0.11893    0.00927    0.04692    0.00206
N1    4    0.736318    0.120541    0.355586    11.00000    0.05765    0.05550 =
         0.06810   -0.01176    0.03222   -0.00676
O3    5    0.678653    0.620626    0.467902    11.00000    0.06217    0.07264 =
         0.07629   -0.01828    0.03598   -0.00529
AFIX  83
OH3   2    0.701526    0.728622    0.494894    11.00000   -1.50000
AFIX   0
O2    5    0.751288    0.507936    0.450409    11.00000    0.05605    0.06852 =
         0.06940   -0.01377    0.03038   -0.00704
C14   1    0.701921    0.475549    0.436714    11.00000    0.05807    0.05534 =
         0.05216    0.00277    0.02643    0.00255
C8    1    0.681692    0.101519    0.347513    11.00000    0.05135    0.05270 =
         0.05058    0.00551    0.02016   -0.00414
C7    1    0.765537   -0.060920    0.338448    11.00000    0.06847    0.05698 =
         0.05555    0.00240    0.02976   -0.00001
C13   1    0.664322    0.274835    0.386052    11.00000    0.05148    0.05636 =
         0.05141    0.00400    0.02280   -0.00067
C1    1    0.825367    0.012003    0.360295    11.00000    0.06080    0.05809 =
         0.05537    0.00249    0.03020    0.00325
C12   1    0.609460    0.257327    0.376396    11.00000    0.05644    0.07419 =
         0.07084    0.00243    0.03141   -0.00053
AFIX  43
H12   2    0.597866    0.371813    0.401788    11.00000   -1.20000
AFIX   0
HKLF 4
REM  shelx in C2/c
REM R1 =  0.0429 for    1049 Fo > 4sig(Fo)  and  0.1295 for all    2295 data
REM    176 parameters refined using      0 restraints
END
WGHT      0.0619      0.0000
REM Highest difference peak  0.197,  deepest hole -0.188,  1-sigma level  0.048
Q1    1   0.6817 -0.2862  0.2818  11.00000  0.05    0.19
Q2    1   1.0024 -0.1155  0.4107  11.00000  0.05    0.16
Q3    1   0.8279 -0.4999  0.3418  11.00000  0.05    0.16
Q4    1   0.8933 -0.4152  0.3581  11.00000  0.05    0.16
Q5    1   0.7632  0.3956  0.5402  11.00000  0.05    0.15
;
_shelx_res_checksum     93583
data_global
_journal_date_recd_electronic     2015-09-22
_journal_date_accepted     2015-09-23
_journal_name_full     'Acta Crystallographica, Section E'
_journal_year     2015
_journal_volume     71
_journal_issue     11
_journal_page_first     o856
_journal_page_last     o857
_journal_paper_category     HO
_journal_paper_doi     10.1107/S2056989015017879
_journal_coeditor_code     TK5391
_publ_contact_author_name     'Dr. Rodolfo Moreno-Fuquen'
_publ_contact_author_address
;
     Departamento de Qu\'imica. Facultad de Ciencias, Universidad
     del Valle, Apartado 25360, Santiago de Cali,
     Colombia.
;
_publ_contact_author_email     'rodimo26@yahoo.es'
_publ_contact_author_fax     '57 23 392440'
_publ_contact_author_phone     '57 23 393248'
_publ_section_title
;
Crystal structure of 2-(4-chlorobenzamido)benzoic acid
;
loop_
    _publ_author_name
    _publ_author_address
    'Moreno-Fuquen, Rodolfo'
;    Departamento de Qu\'imica - Facultad de Ciencias Naturales y Exactas,
     Universidad del Valle
     Apartado 25360, Santiago de Cali,
     Colombia
;
    'Melo, Vanessa'
;    Departamento de Qu\'imica - Facultad de Ciencias Naturales y Exactas,
     Universidad del Valle
     Apartado 25360, Santiago de Cali,
     Colombia
;
    'Ellena, Javier'
;     Instituto de F\'isica de S\~ao Carlos, IFSC,
      Universidade de S\~ao Paulo, USP,
      S\~ao Carlos, SP,
      Brazil
;
_publ_section_synopsis
;
The crystal and molecular structure of 2-(4-chlorobenzamido)benzoic acid is
described.
;
_iucr_refine_instructions_details
;
    shelx.res created by SHELXL-2014/7
    shelx.res created by SHELXL-2014/7
TITL shelx in C2/c
CELL  0.71073  26.8843   5.0367  20.9264   90.000  117.489   90.000
ZERR     8.00   0.0010   0.0002   0.0012    0.000    0.002    0.000
LATT   7
SYMM  - X,   Y, 1/2 - Z
SFAC  C        2.31000 20.84392  1.02000 10.20751   1.58860   0.56870 =
         0.86500  51.65125   0.21560   0.003   0.002    11.500   0.770  12.011
SFAC  H        0.49300 10.51091  0.32291 26.12573   0.14019   3.14236 =
         0.04081  57.79977   0.00304   0.000   0.000     0.620   0.320   1.008
SFAC  CL      11.46041  0.01040  7.19641  1.16620   6.25561  18.51942 =
         1.64550  47.77846  -9.55741   0.148   0.159   678.000   0.990  35.453
SFAC  N       12.21261  0.00570  3.13220  9.89331   2.01250  28.99754 =
         1.16630   0.58260 -11.52901   0.006   0.003    19.600   0.700  14.007
SFAC  O        3.04850 13.27711  2.28680  5.70111   1.54630   0.32390 =
         0.86700  32.90894   0.25080   0.011   0.006    32.500   0.660  15.999
UNIT  112 80 8 8 24
MERG   2
FMAP   2
PLAN    5
ACTA
BOND   $H
LIST   4
L.S.  10
CONF
MPLA C1 C2 C3 C4 C5 C6
MPLA C1 C7 O1 N1 C8
MPLA C8 C9 C10 C11 C12 C13
MPLA C13 C14 O2 O3
EQIV $1 -x+3/2, -y+3/2, -z+1
HTAB O3 O2_$1
WGHT    0.063200
FVAR       0.25346
O1    5    0.746401   -0.273070    0.309420    11.00000    0.08386    0.06310 =
         0.10728   -0.02246    0.05024   -0.01108
C5    1    0.908340   -0.083970    0.348388    11.00000    0.07465    0.09032 =
         0.08333   -0.00356    0.04699    0.00998
AFIX  43
H5    2    0.926486   -0.184716    0.328174    11.00000   -1.20000
AFIX   0
C10   1    0.589705   -0.095475    0.293149    11.00000    0.06283    0.07068 =
         0.07200    0.00228    0.01739   -0.00926
AFIX  43
H10   2    0.564721   -0.220511    0.262251    11.00000   -1.20000
AFIX   0
C9    1    0.643475   -0.084639    0.300827    11.00000    0.06343    0.05953 =
         0.05911   -0.00308    0.02416   -0.00543
AFIX  43
H9    2    0.654337   -0.200842    0.275026    11.00000   -1.20000
AFIX   0
C2    1    0.854530    0.213295    0.407711    11.00000    0.06570    0.08107 =
         0.08988   -0.01562    0.04169   -0.00105
AFIX  43
H2    2    0.836635    0.315520    0.427981    11.00000   -1.20000
AFIX   0
C11   1    0.572236    0.075036    0.330290    11.00000    0.05586    0.08258 =
         0.08280   -0.00091    0.02786   -0.01182
AFIX  43
H11   2    0.535748    0.066712    0.324202    11.00000   -1.20000
AFIX   0
C6    1    0.853194   -0.134893    0.331235    11.00000    0.07987    0.07219 =
         0.07443   -0.00894    0.04202    0.00095
AFIX  43
H6    2    0.834352   -0.271614    0.299300    11.00000   -1.20000
AFIX   0
C3    1    0.909735    0.264943    0.425435    11.00000    0.06628    0.08460 =
         0.08871   -0.01205    0.03527   -0.01021
AFIX  43
H3    2    0.928923    0.400369    0.457656    11.00000   -1.20000
AFIX   0
C4    1    0.936063    0.117251    0.395659    11.00000    0.05814    0.08345 =
         0.07332    0.01218    0.03429    0.00595
NH1   2    0.753565    0.280312    0.375777    11.00000    0.10242
MOLE    1
CL1   3    1.005339    0.183532    0.417217    11.00000    0.06567    0.13900 =
         0.11893    0.00927    0.04692    0.00206
N1    4    0.736318    0.120541    0.355586    11.00000    0.05765    0.05550 =
         0.06810   -0.01176    0.03222   -0.00676
O3    5    0.678653    0.620626    0.467902    11.00000    0.06217    0.07264 =
         0.07629   -0.01828    0.03598   -0.00529
AFIX  83
OH3   2    0.701526    0.728622    0.494894    11.00000   -1.50000
AFIX   0
O2    5    0.751288    0.507936    0.450409    11.00000    0.05605    0.06852 =
         0.06940   -0.01377    0.03038   -0.00704
C14   1    0.701921    0.475549    0.436714    11.00000    0.05807    0.05534 =
         0.05216    0.00277    0.02643    0.00255
C8    1    0.681692    0.101519    0.347513    11.00000    0.05135    0.05270 =
         0.05058    0.00551    0.02016   -0.00414
C7    1    0.765537   -0.060919    0.338448    11.00000    0.06847    0.05698 =
         0.05555    0.00240    0.02976   -0.00001
C13   1    0.664322    0.274835    0.386052    11.00000    0.05148    0.05636 =
         0.05141    0.00400    0.02280   -0.00067
C1    1    0.825367    0.012003    0.360295    11.00000    0.06080    0.05809 =
         0.05537    0.00249    0.03020    0.00325
C12   1    0.609460    0.257327    0.376396    11.00000    0.05644    0.07419 =
         0.07084    0.00243    0.03141   -0.00053
AFIX  43
H12   2    0.597866    0.371813    0.401788    11.00000   -1.20000
AFIX   0
HKLF 4
REM  shelx in C2/c
REM R1 =  0.0429 for    1049 Fo > 4sig(Fo)  and  0.1295 for all    2295 data
REM    176 parameters refined using      0 restraints
END
WGHT      0.0619      0.0000
REM Highest difference peak  0.197,  deepest hole -0.188,  1-sigma level  0.048
Q1    1   0.6817 -0.2862  0.2818  11.00000  0.05    0.19
Q2    1   1.0024 -0.1155  0.4107  11.00000  0.05    0.16
Q3    1   0.8279 -0.4999  0.3418  11.00000  0.05    0.16
Q4    1   0.8933 -0.4152  0.3581  11.00000  0.05    0.16
Q5    1   0.7632  0.3956  0.5402  11.00000  0.05    0.15
;
