# Supplementary material for: Crystal structure of 2-(4-chloro­benzamido)­benzoic acid
Source: Acta Crystallogr E Crystallogr Commun. 2015 Oct 17;71(Pt 11):o856–7. doi: 10.1107/S2056989015017879 (PMC4645063; doi:10.1107/S2056989015017879)
Supplement: Supplementary file 2 [file e-71-0o856-Isup2.hkl]

data_I                                                                          
_shelx_title ' shelx in C2/c'                                                   
_shelx_refln_list_code          4                                               
_shelx_F_calc_maximum      326.73                                               
_exptl_crystal_F_000      1135.85                                               
_reflns_d_resolution_high  0.8297                                               
                                                                                
loop_                                                                           
 _space_group_symop_operation_xyz                                               
 'x, y, z'                                                                      
 '-x, y, -z+1/2'                                                                
 'x+1/2, y+1/2, z'                                                              
 '-x+1/2, y+1/2, -z+1/2'                                                        
 '-x, -y, -z'                                                                   
 'x, -y, z-1/2'                                                                 
 '-x+1/2, -y+1/2, -z'                                                           
 'x+1/2, -y+1/2, z-1/2'                                                         
                                                                                
_cell_length_a    26.8843                                                       
_cell_length_b     5.0367                                                       
_cell_length_c    20.9264                                                       
_cell_angle_alpha  90.000                                                       
_cell_angle_beta  117.489                                                       
_cell_angle_gamma  90.000                                                       
                                                                                
_shelx_F_squared_multiplier     1.000                                           
                                                                                
loop_                                                                           
 _refln_index_h                                                                 
 _refln_index_k                                                                 
 _refln_index_l                                                                 
 _refln_F_squared_calc                                                          
 _refln_F_squared_meas                                                          
 _refln_F_squared_sigma                                                         
 _refln_observed_status                                                         
   4   0   0       1208.40       1324.72        34.25 o                         
   6   0   0        438.80        429.64        21.79 o                         
   8   0   0       6464.10       6335.60       136.99 o                         
  10   0   0        348.35        404.73        28.02 o                         
  12   0   0      51018.60      59940.71      1028.95 o                         
  14   0   0         43.65         56.04        23.35 o                         
  16   0   0       3571.27       3679.94       110.52 o                         
  18   0   0         42.23         57.60        29.58 o                         
  20   0   0       1176.11       1366.75        71.61 o                         
  22   0   0        269.20        258.41        56.04 o                         
  24   0   0         48.89         -9.34        60.71 o                         
  26   0   0          2.85        -42.03        60.71 o                         
  28   0   0        222.47        236.61        84.06 o                         
   1   1   0       4537.58       3916.30        50.96 o                         
   3   1   0       1441.32       1271.81        52.93 o                         
   5   1   0      11132.72      10587.48       145.84 o                         
   7   1   0        682.86        738.64        22.01 o                         
   9   1   0         42.55         18.68         9.91 o                         
  11   1   0       2000.27       1942.35        48.26 o                         
  13   1   0          6.27         21.55        14.18 o                         
  15   1   0        128.69        144.00        20.91 o                         
  17   1   0        350.29        385.00        29.03 o                         
  19   1   0        476.36        484.81        35.76 o                         
  21   1   0          0.41        -13.51        61.49 o                         
  23   1   0         45.25         -0.86        38.97 o                         
  25   1   0          0.38        -30.96        40.68 o                         
  27   1   0          7.67         22.49        53.67 o                         
   0   2   0        809.09        753.79        27.24 o                         
   2   2   0       5270.50       4846.24       284.87 o                         
   4   2   0        341.64        358.94        12.62 o                         
   6   2   0       2311.50       2382.38        44.77 o                         
   8   2   0       4109.92       4146.81       183.69 o                         
  10   2   0        231.49        207.04        15.93 o                         
  12   2   0        424.75        412.70        20.34 o                         
  14   2   0        278.72        238.12        22.42 o                         
  16   2   0         67.28         58.28        17.51 o                         
  18   2   0        828.40        923.12        38.97 o                         
  20   2   0        219.62        205.71        26.82 o                         
  22   2   0          7.08        -18.68        25.85 o                         
  24   2   0          1.44         -6.82        80.95 o                         
  26   2   0         37.58        104.62        70.84 o                         
   1   3   0       1451.09       1425.85        28.03 o                         
   3   3   0        862.42        906.83        23.57 o                         
   5   3   0         15.41         16.23        18.68 o                         
   7   3   0       2342.42       2580.96        53.81 o                         
   9   3   0          0.11        -12.62        12.62 o                         
  11   3   0        126.65        135.64        21.01 o                         
  13   3   0        450.30        470.91        23.49 o                         
  15   3   0        403.35        409.79        24.14 o                         
  17   3   0         32.50         33.90        19.45 o                         
  19   3   0        141.61        129.67        22.15 o                         
  21   3   0          8.50         28.02        32.04 o                         
  23   3   0          7.17         -8.73        39.93 o                         
   0   4   0          8.59          6.69        20.24 o                         
   2   4   0        291.68        331.07        20.72 o                         
   4   4   0        125.07        130.04        17.03 o                         
   6   4   0        107.23        123.26        14.37 o                         
   8   4   0        259.86        254.77        20.45 o                         
  10   4   0          3.57         -3.44        15.93 o                         
  12   4   0          7.05          7.38        17.03 o                         
  14   4   0        133.57        107.15        21.44 o                         
  16   4   0          1.37          6.10        26.14 o                         
  18   4   0          3.50         14.49        28.56 o                         
  20   4   0         51.70         43.42        48.95 o                         
   1   5   0        138.14         87.67        33.23 o                         
   3   5   0        142.73        144.22        20.24 o                         
   5   5   0        109.08        121.06        23.35 o                         
   7   5   0         25.77          2.00        22.42 o                         
   9   5   0          2.90         -6.92        34.04 o                         
  11   5   0         16.65          7.80        16.96 o                         
  13   5   0         18.22         48.06        50.59 o                         
  15   5   0          0.43        -48.26        48.26 o                         
   0   6   0         91.57        221.05       161.89 o                         
   2   6   0          0.00        -73.74        87.17 o                         
   4   6   0         33.04        -27.93        89.76 o                         
 -27   1   1         30.26         50.97        51.39 o                         
 -25   1   1        153.29        111.80        36.99 o                         
 -23   1   1        525.07        558.61        46.69 o                         
 -21   1   1        365.15        352.45        34.07 o                         
 -19   1   1        255.02        254.76        30.25 o                         
 -17   1   1        480.54        496.70        29.72 o                         
 -15   1   1       1553.73       1645.36        43.47 o                         
 -13   1   1       2656.93       2506.72        61.02 o                         
 -11   1   1       2123.51       2260.85        43.99 o                         
  -9   1   1       2299.54       2201.60        45.67 o                         
  -7   1   1       5366.08       4864.28        78.56 o                         
  -5   1   1       1484.82       1439.90        27.45 o                         
  -3   1   1         83.10         70.67         4.86 o                         
  -1   1   1         90.54         91.63         7.09 o                         
   1   1   1       6808.25       6195.55        75.93 o                         
   3   1   1      23207.98      22079.62       991.59 o                         
   5   1   1          3.38          3.24         6.33 o                         
   7   1   1         36.98         47.41        14.01 o                         
   9   1   1         36.29         45.76         9.72 o                         
  11   1   1         32.90         41.78        13.46 o                         
  13   1   1         17.77         13.29        15.29 o                         
  15   1   1        816.88        915.45        38.97 o                         
  17   1   1        823.12        816.90        39.06 o                         
  19   1   1          0.67        -10.34        27.25 o                         
  21   1   1        120.77         99.30        31.41 o                         
  23   1   1          0.03        -14.81        36.27 o                         
  25   1   1        126.02         26.46        47.87 o                         
  27   1   1         13.31         22.36        56.04 o                         
 -26   2   1         32.30         54.96        44.08 o                         
 -24   2   1         75.17         34.35        33.56 o                         
 -22   2   1          5.04        -10.78        29.54 o                         
 -20   2   1        460.89        452.31        52.15 o                         
 -18   2   1       1926.19       2159.13        78.13 o                         
 -16   2   1       1108.17       1199.75        40.07 o                         
 -14   2   1        343.51        364.92        24.22 o                         
 -12   2   1       1693.35       1773.81        46.23 o                         
 -10   2   1         22.28         18.90        11.67 o                         
  -8   2   1        204.70        218.33        12.62 o                         
  -6   2   1       2068.68       2052.87        37.68 o                         
  -4   2   1       2748.12       2706.69        44.49 o                         
  -2   2   1       1217.65        290.91       495.02 o                         
   0   2   1        201.93        194.60         9.41 o                         
   2   2   1       1066.94       1016.63        30.35 o                         
   4   2   1      14819.97      14690.72       478.67 o                         
   6   2   1        261.34        278.23        13.73 o                         
   8   2   1        120.79        125.04        14.79 o                         
  10   2   1         30.08         12.90        11.21 o                         
  12   2   1         26.84         17.35        14.94 o                         
  14   2   1        934.17        946.24        32.80 o                         
  16   2   1       2786.16       2937.61        69.80 o                         
  18   2   1         99.22        118.52        19.45 o                         
  20   2   1          1.54          5.56        22.57 o                         
  22   2   1         61.30         64.13        31.40 o                         
  24   2   1         42.73         -9.59        41.25 o                         
  26   2   1          0.54         16.64        44.87 o                         
 -25   3   1          2.71        -31.84        47.10 o                         
 -23   3   1         36.26          9.83        62.27 o                         
 -21   3   1        227.80        186.60        32.69 o                         
 -19   3   1         43.30         31.42        23.49 o                         
 -17   3   1        586.45        606.72        34.25 o                         
 -15   3   1        100.60         68.84        19.45 o                         
 -13   3   1          0.10         -6.53        17.03 o                         
 -11   3   1         11.37         11.76        14.83 o                         
  -9   3   1        214.38        202.20        15.29 o                         
  -7   3   1        211.56        195.10        15.26 o                         
  -5   3   1       3540.82       3801.30        59.79 o                         
  -3   3   1        414.76        433.63        37.36 o                         
  -1   3   1        256.02        241.30        16.82 o                         
   1   3   1        683.67        731.91        21.21 o                         
   3   3   1        730.33        797.21        25.68 o                         
   5   3   1        264.73        303.58        15.41 o                         
   7   3   1        940.35       1045.23        29.66 o                         
   9   3   1        201.07        210.68        16.82 o                         
  11   3   1         45.65         49.38        15.71 o                         
  13   3   1        697.75        675.99        54.48 o                         
  15   3   1         18.30          3.29        11.48 o                         
  17   3   1         36.58         -6.66        23.65 o                         
  19   3   1        436.98        392.15        35.53 o                         
  21   3   1         19.15         15.02        37.15 o                         
  23   3   1          1.28         13.76        49.22 o                         
 -22   4   1         43.23         13.97        61.49 o                         
 -20   4   1        145.50         95.07        35.82 o                         
 -18   4   1         56.28         20.82        35.02 o                         
 -16   4   1         35.18         27.37        22.07 o                         
 -14   4   1         10.72        -19.05        19.05 o                         
 -12   4   1        106.02        129.23        30.35 o                         
 -10   4   1         18.05         17.55        15.26 o                         
  -8   4   1        501.49        580.96        21.88 o                         
  -6   4   1         20.27          5.57        18.14 o                         
  -4   4   1        160.83        191.75        20.94 o                         
  -2   4   1         73.27         59.88        16.08 o                         
   0   4   1        242.94        252.73        16.22 o                         
   2   4   1          2.07          1.71         8.58 o                         
   4   4   1         52.94         42.41        22.57 o                         
   6   4   1         62.75         52.21        14.18 o                         
   8   4   1        388.73        353.02        23.92 o                         
  10   4   1         11.85         20.24        19.46 o                         
  12   4   1         16.58        -17.51        17.51 o                         
  14   4   1         82.97         73.10        25.24 o                         
  16   4   1         83.13         69.40        29.03 o                         
  18   4   1          4.87        -19.40        31.40 o                         
  20   4   1          8.16         34.38        58.97 o                         
 -15   5   1          5.45         29.58        57.60 o                         
 -13   5   1          0.81        -35.91        35.91 o                         
 -11   5   1         83.43         67.90        37.01 o                         
  -9   5   1         35.08        -28.03        28.03 o                         
  -7   5   1         15.23         20.24        24.03 o                         
  -5   5   1        131.35        131.85        23.35 o                         
  -3   5   1        113.72        102.84        35.80 o                         
  -1   5   1         52.34         72.44        37.15 o                         
   1   5   1          6.70         -4.32        28.75 o                         
   3   5   1         22.72         26.32        41.16 o                         
   5   5   1        144.23        172.97        33.47 o                         
   7   5   1        156.07        159.85        32.91 o                         
   9   5   1         70.53         77.32        25.68 o                         
  11   5   1          1.97        -27.16        27.16 o                         
  13   5   1         19.52         14.01        40.47 o                         
  15   5   1          3.19         48.26        63.82 o                         
  -4   6   1         41.12         38.15        82.63 o                         
  -2   6   1          7.50         42.24        76.49 o                         
   0   6   1          7.44         10.90       118.31 o                         
   2   6   1         78.35         67.46        73.67 o                         
 -28   0   2         17.99         49.81        96.51 o                         
 -26   0   2        223.50        205.48        62.27 o                         
 -24   0   2        331.06        193.03        52.93 o                         
 -22   0   2         95.30        112.08        35.80 o                         
 -20   0   2         74.50         26.46        29.58 o                         
 -18   0   2        255.53        249.07        38.92 o                         
 -16   0   2       2450.17       2738.16        91.84 o                         
 -14   0   2        176.97        146.33        23.35 o                         
 -12   0   2       3096.11       3254.97        94.96 o                         
 -10   0   2       2435.90       2180.88        63.82 o                         
  -8   0   2         46.81         31.13        15.57 o                         
  -6   0   2       2669.47       2512.45        66.94 o                         
  -4   0   2      28522.89      28938.29       585.30 o                         
   2   0   2       1887.98       1639.16        48.26 o                         
   4   0   2        504.80        456.10        29.58 o                         
   6   0   2      21478.95      20882.58       415.63 o                         
   8   0   2         57.97         37.36        17.12 o                         
  10   0   2       7128.24       7577.82       189.91 o                         
  12   0   2       4428.83       4817.86       126.09 o                         
  14   0   2          4.81        -23.35        23.35 o                         
  16   0   2        681.28        641.34        56.04 o                         
  18   0   2       1704.08       1878.89        90.29 o                         
  20   0   2        743.14        712.95        65.38 o                         
  22   0   2         20.54         20.24        49.81 o                         
  24   0   2         57.80         20.24        70.05 o                         
  26   0   2         33.40         90.29        73.16 o                         
 -29   1   2          0.00        -53.40        53.40 o                         
 -27   1   2          0.38        -42.97        42.97 o                         
 -25   1   2        269.28        270.01        45.19 o                         
 -23   1   2        376.28        267.24        33.02 o                         
 -21   1   2        503.91        521.87        32.97 o                         
 -19   1   2         28.91         30.43        18.14 o                         
 -17   1   2         14.90         32.69        18.71 o                         
 -15   1   2       1425.16       1511.56        42.93 o                         
 -13   1   2          7.12         -6.48        13.73 o                         
 -11   1   2        458.50        516.89        28.02 o                         
  -9   1   2       1431.52       1331.41        31.36 o                         
  -7   1   2         65.61         44.09         8.81 o                         
  -5   1   2       1744.22       1496.28        34.25 o                         
  -3   1   2       1852.09       1620.30        31.24 o                         
  -1   1   2      43259.91      40974.51      2442.40 o                         
   1   1   2        663.24        569.82        12.62 o                         
   3   1   2      13721.84      12158.80       150.93 o                         
   5   1   2       1315.34       1235.54        45.14 o                         
   7   1   2         26.92         25.40         9.41 o                         
   9   1   2         70.73         74.54        14.01 o                         
  11   1   2       6470.64       6913.36       234.28 o                         
  13   1   2         14.63         -9.76        16.40 o                         
  15   1   2         85.31         20.54        44.36 o                         
  17   1   2          3.72        -10.93        22.54 o                         
  19   1   2         75.87         33.00        36.58 o                         
  21   1   2        550.74        504.72       100.40 o                         
  23   1   2         56.51         53.36        43.48 o                         
  25   1   2         82.97         14.01        44.03 o                         
  27   1   2         31.36         82.76        59.16 o                         
 -28   2   2          0.72        -30.66        53.63 o                         
 -26   2   2          1.10        -53.41        66.94 o                         
 -24   2   2         51.87         45.22        34.56 o                         
 -22   2   2        348.05        308.19        33.91 o                         
 -20   2   2        867.91        924.73        44.08 o                         
 -18   2   2         59.92         40.75        21.44 o                         
 -16   2   2        474.28        397.71        31.02 o                         
 -14   2   2         44.79         37.19        14.83 o                         
 -12   2   2        251.26        280.35        21.79 o                         
 -10   2   2        968.55        986.72        26.46 o                         
  -8   2   2        616.77        605.48        19.45 o                         
  -6   2   2       2108.33       1944.95        37.68 o                         
  -4   2   2       1637.48       1474.13        28.56 o                         
  -2   2   2       6195.43       5595.62       100.40 o                         
   0   2   2         42.09         34.77         6.23 o                         
   2   2   2       7249.59       7050.84       318.34 o                         
   4   2   2       4419.69       4557.63       120.64 o                         
   6   2   2       2049.22       2080.76        38.79 o                         
   8   2   2          7.10          7.23         8.20 o                         
  10   2   2       1667.31       1632.14        37.39 o                         
  12   2   2        439.96        462.89        25.24 o                         
  14   2   2       2373.05       2486.75        62.46 o                         
  16   2   2       2176.09       2213.78        60.06 o                         
  18   2   2        772.99        888.11        40.02 o                         
  20   2   2         68.83         51.58        26.16 o                         
  22   2   2        236.16        266.19        38.81 o                         
  24   2   2          2.82        -12.56        35.42 o                         
 -25   3   2         85.10          1.72        45.92 o                         
 -23   3   2          8.37        -30.17        32.51 o                         
 -21   3   2        106.45         73.23        26.35 o                         
 -19   3   2        393.39        470.87        36.57 o                         
 -17   3   2        512.21        435.50        26.95 o                         
 -15   3   2         32.72         23.08        21.79 o                         
 -13   3   2        211.32        224.10        20.34 o                         
 -11   3   2         38.05         45.92        14.31 o                         
  -9   3   2        116.65        109.20        17.90 o                         
  -7   3   2         24.91         33.92        10.07 o                         
  -5   3   2        933.30        982.04        34.07 o                         
  -3   3   2         27.24         15.18        16.34 o                         
  -1   3   2        960.77        982.04        55.26 o                         
   1   3   2         81.15         83.91        10.12 o                         
   3   3   2        124.51        128.34        12.62 o                         
   5   3   2         36.81         46.70        11.21 o                         
   7   3   2        760.70        886.95        30.35 o                         
   9   3   2         51.08         39.28        11.78 o                         
  11   3   2        305.19        305.46        24.14 o                         
  13   3   2       1014.04        998.23        38.97 o                         
  15   3   2         16.69         20.24        20.91 o                         
  17   3   2        130.73        161.89        26.42 o                         
  19   3   2        139.01         95.30        32.12 o                         
  21   3   2          1.16        -43.17        43.59 o                         
  23   3   2         14.02        -17.16        48.95 o                         
 -22   4   2          6.87         -0.21        44.49 o                         
 -20   4   2         31.78         41.55        30.35 o                         
 -18   4   2          9.16         -1.68        28.56 o                         
 -16   4   2        157.04        111.74        23.12 o                         
 -14   4   2        242.93        249.92        24.31 o                         
 -12   4   2          9.28          9.34        18.62 o                         
 -10   4   2         54.78         89.43        17.12 o                         
  -8   4   2         83.66         77.30        43.59 o                         
  -6   4   2          5.21        -19.46        19.46 o                         
  -4   4   2        293.98        296.93        21.88 o                         
  -2   4   2          0.06          5.53        15.71 o                         
   0   4   2        206.38        206.39        17.85 o                         
   2   4   2         25.96         18.11        15.57 o                         
   4   4   2         56.32         47.58        24.13 o                         
   6   4   2        268.59        253.23        19.72 o                         
   8   4   2         45.09         51.18        17.90 o                         
  10   4   2         39.84         22.91        13.46 o                         
  12   4   2          3.19        -19.46        19.46 o                         
  14   4   2          4.80         -4.78        23.19 o                         
  16   4   2          0.03         -2.75        28.05 o                         
  18   4   2        265.70        182.69        67.71 o                         
  20   4   2        328.56        230.10        70.05 o                         
 -17   5   2         46.17         76.28        48.26 o                         
 -15   5   2         18.80        -20.24        42.03 o                         
 -13   5   2         46.56         16.30        37.19 o                         
 -11   5   2         13.41        -12.57        46.70 o                         
  -9   5   2          9.26          6.85        34.25 o                         
  -7   5   2        130.05         66.22        39.69 o                         
  -5   5   2         76.79         43.32        76.28 o                         
  -3   5   2         78.10         76.02        18.82 o                         
  -1   5   2        615.07        642.95        26.59 o                         
   1   5   2        276.56        279.99        26.15 o                         
   3   5   2          7.31         -6.69        15.77 o                         
   5   5   2        192.97        238.57        16.84 o                         
   7   5   2         28.56        -24.53        24.53 o                         
   9   5   2         40.85         42.44        24.94 o                         
  11   5   2         94.57         74.69        38.07 o                         
  13   5   2         26.71         56.04        45.14 o                         
  -4   6   2          2.67         18.68        81.72 o                         
  -2   6   2          6.56         42.03        80.95 o                         
   0   6   2         70.80         10.90       101.18 o                         
   2   6   2        101.58         30.78        73.16 o                         
 -29   1   3         28.10         19.51        45.59 o                         
 -27   1   3         61.07         87.88        36.99 o                         
 -25   1   3         66.76        -17.71        36.04 o                         
 -23   1   3        348.50        322.45        96.51 o                         
 -21   1   3        269.82        240.11        30.35 o                         
 -19   1   3       2895.49       3084.13        74.29 o                         
 -17   1   3        100.70         80.70        33.47 o                         
 -15   1   3        996.67        997.08        34.07 o                         
 -13   1   3       3929.48       4228.10        76.96 o                         
 -11   1   3       6911.08       6867.08       107.27 o                         
  -9   1   3        538.36        471.11        18.71 o                         
  -7   1   3      22321.76      22556.76       288.94 o                         
  -5   1   3       2250.10       1949.19        39.06 o                         
  -3   1   3      11387.58      11265.50       360.37 o                         
  -1   1   3      12763.17      10998.90       396.17 o                         
   1   1   3       8287.88       7665.35       170.45 o                         
   3   1   3       7972.18       7384.80        97.50 o                         
   5   1   3       7790.97       7622.12       116.57 o                         
   7   1   3         40.20         30.63        14.01 o                         
   9   1   3       3283.84       3412.03        70.83 o                         
  11   1   3        732.42        705.61        36.58 o                         
  13   1   3        863.75        979.78        39.06 o                         
  15   1   3       3712.02       3908.25        91.79 o                         
  17   1   3        241.88        201.94        38.14 o                         
  19   1   3        278.64        244.76        40.75 o                         
  21   1   3        295.56        288.35        45.72 o                         
  23   1   3        121.12        135.07       111.30 o                         
  25   1   3         13.66        -34.47        44.83 o                         
 -28   2   3         57.23         80.33        64.05 o                         
 -26   2   3          1.09         12.29        41.65 o                         
 -24   2   3         63.73         21.84        36.12 o                         
 -22   2   3         48.61         -7.54        24.14 o                         
 -20   2   3        379.81        331.54        33.24 o                         
 -18   2   3          0.15        -13.40        18.14 o                         
 -16   2   3       1325.68       1357.12        45.43 o                         
 -14   2   3         74.52         49.81        17.03 o                         
 -12   2   3       4598.01       4480.69        95.73 o                         
 -10   2   3        358.18        420.67        19.72 o                         
  -8   2   3       3107.64       3279.74        57.88 o                         
  -6   2   3        604.78        471.27        23.35 o                         
  -4   2   3        684.15        672.48        22.80 o                         
  -2   2   3        618.34        564.54        19.56 o                         
   0   2   3      10651.87      10801.19       130.54 o                         
   2   2   3       1333.71       1214.65        24.75 o                         
   4   2   3        850.56        791.21        26.46 o                         
   6   2   3       2856.40       2848.51        51.37 o                         
   8   2   3         79.07         87.14        14.83 o                         
  10   2   3        494.50        526.32        25.24 o                         
  12   2   3        142.06        109.81        19.05 o                         
  14   2   3        793.33        893.87        37.68 o                         
  16   2   3        248.42        248.12        30.29 o                         
  18   2   3        252.15        226.31        33.28 o                         
  20   2   3         10.95         -1.83        20.72 o                         
  22   2   3        238.64        228.33        37.04 o                         
  24   2   3         64.79        -22.08        51.37 o                         
 -25   3   3          2.53         -7.40        49.81 o                         
 -23   3   3        100.32         76.19        30.14 o                         
 -21   3   3        584.52        517.00        46.70 o                         
 -19   3   3        284.69        262.06        26.82 o                         
 -17   3   3       1911.62       2031.08        63.82 o                         
 -15   3   3       1600.25       1606.69        80.17 o                         
 -13   3   3          0.19          8.59        14.83 o                         
 -11   3   3        681.14        704.08        28.80 o                         
  -9   3   3       1127.92       1276.94        31.79 o                         
  -7   3   3        276.27        309.06        12.88 o                         
  -5   3   3       1164.93       1146.93        42.81 o                         
  -3   3   3       1524.26       1597.72        41.44 o                         
  -1   3   3         11.61         20.00        14.18 o                         
   1   3   3        593.58        579.50        45.14 o                         
   3   3   3        940.71        978.57        25.03 o                         
   5   3   3        577.24        575.65        20.83 o                         
   7   3   3        465.83        472.58        18.13 o                         
   9   3   3        115.93        111.60        18.62 o                         
  11   3   3        111.63        131.08        39.69 o                         
  13   3   3        388.72        396.23        32.12 o                         
  15   3   3        259.12        214.44        26.93 o                         
  17   3   3          0.64        -11.34        31.91 o                         
  19   3   3         30.27         11.24        29.17 o                         
  21   3   3         70.29         29.44        46.86 o                         
 -22   4   3          7.98        -25.71        39.14 o                         
 -20   4   3         16.51          4.45        31.13 o                         
 -18   4   3         90.63         81.98        61.49 o                         
 -16   4   3          0.47         19.46        31.91 o                         
 -14   4   3        340.67        347.07        25.68 o                         
 -12   4   3          5.12         20.79        17.85 o                         
 -10   4   3        119.31         78.25        25.43 o                         
  -8   4   3         16.73         -7.14        20.94 o                         
  -6   4   3        644.95        723.97        62.27 o                         
  -4   4   3        187.08        187.88        20.57 o                         
  -2   4   3        310.08        323.35        23.49 o                         
   0   4   3          2.04        -14.83        14.83 o                         
   2   4   3         63.78         63.86        11.67 o                         
   4   4   3        157.83        186.71        17.94 o                         
   6   4   3          7.87          3.63        14.59 o                         
   8   4   3        190.45        212.83        28.02 o                         
  10   4   3        157.40        128.43        22.01 o                         
  12   4   3         15.14         -6.58        22.57 o                         
  14   4   3         42.83         -5.46        26.82 o                         
  16   4   3         64.16         46.16        29.07 o                         
  18   4   3          4.43        -30.28        94.96 o                         
 -17   5   3         28.84          9.34        45.14 o                         
 -15   5   3          0.00         56.21        73.16 o                         
 -13   5   3          1.59        -28.36        47.48 o                         
 -11   5   3          0.27         45.33        38.64 o                         
  -9   5   3          9.91        106.85        56.04 o                         
  -7   5   3         34.95         34.18        27.78 o                         
  -5   5   3        301.24        289.84        33.68 o                         
  -3   5   3        272.52        296.78        27.03 o                         
  -1   5   3        182.67        156.35        30.35 o                         
   1   5   3          2.75        -15.97        21.01 o                         
   3   5   3         61.14         69.29        21.79 o                         
   5   5   3         33.77         18.68        30.35 o                         
   7   5   3         48.07         43.79        23.84 o                         
   9   5   3          8.31        -18.68        45.14 o                         
  11   5   3         10.77          0.00        38.92 o                         
  13   5   3          7.35         31.13        52.93 o                         
  -4   6   3          9.73        -40.47       144.77 o                         
  -2   6   3         32.40         51.37        91.84 o                         
   0   6   3         44.04        -15.57        98.07 o                         
 -30   0   4        281.99        384.49        96.51 o                         
 -28   0   4        133.72        166.56        56.04 o                         
 -26   0   4        786.91        891.97        91.84 o                         
 -24   0   4        112.26        158.78        49.81 o                         
 -22   0   4        175.34        210.15        45.14 o                         
 -20   0   4       1961.96       1950.49       102.74 o                         
 -18   0   4       2767.00       2837.79       102.74 o                         
 -16   0   4         87.51         15.57        23.35 o                         
 -14   0   4        308.36        197.70        28.02 o                         
 -12   0   4      27635.19      30133.81       535.49 o                         
 -10   0   4       1956.28       2025.21        57.60 o                         
  -8   0   4       8896.34       8913.43       196.14 o                         
  -6   0   4       4650.63       4171.85       113.64 o                         
  -4   0   4      21977.73      21402.51       368.93 o                         
  -2   0   4       1373.37       1193.96        32.69 o                         
   0   0   4      86741.41      90681.62      1869.55 o                         
   2   0   4       3914.27       3781.12        98.07 o                         
   4   0   4       8901.56       8723.52       213.26 o                         
   6   0   4        858.65        656.91        38.92 o                         
   8   0   4         36.55         12.45        20.24 o                         
  10   0   4        159.72        174.35        31.13 o                         
  12   0   4         10.70         23.35        28.02 o                         
  14   0   4        136.72        102.74        43.59 o                         
  16   0   4         93.17        104.30        48.26 o                         
  18   0   4        355.34        309.78        63.82 o                         
  20   0   4        395.12        319.12        71.61 o                         
  22   0   4          0.22          9.34        62.27 o                         
  24   0   4         73.36         32.69        74.72 o                         
  26   0   4         14.49        -82.50        84.06 o                         
 -29   1   4         88.51         48.95        49.81 o                         
 -27   1   4         27.58         10.44        44.36 o                         
 -25   1   4         82.00        123.93        39.58 o                         
 -23   1   4        109.80         89.52        26.95 o                         
 -21   1   4         51.57         35.74        25.24 o                         
 -19   1   4          0.06         -4.49        23.35 o                         
 -17   1   4        687.00        723.69        38.14 o                         
 -15   1   4         83.22         80.31        18.33 o                         
 -13   1   4       8854.78       9469.96       144.19 o                         
 -11   1   4       1031.07       1115.45        30.76 o                         
  -9   1   4         29.81         51.18        13.23 o                         
  -7   1   4          5.73         -7.49         8.60 o                         
  -5   1   4          8.29         14.01        15.57 o                         
  -3   1   4        176.84        157.71        11.67 o                         
  -1   1   4      87176.22      74528.05      3500.92 o                         
   1   1   4      20884.28      20085.40       212.13 o                         
   3   1   4        631.11        595.42        14.31 o                         
   5   1   4       2505.40       2468.75        68.49 o                         
   7   1   4        690.08        702.87        22.80 o                         
   9   1   4         77.83         80.63        12.53 o                         
  11   1   4        881.38        879.08        35.76 o                         
  13   1   4        138.89        122.30        22.15 o                         
  15   1   4          1.46         -8.30        17.54 o                         
  17   1   4        645.47        705.84        65.38 o                         
  19   1   4        473.35        451.78        39.63 o                         
  21   1   4          2.04         28.69        47.10 o                         
  23   1   4          0.02         11.31        36.23 o                         
  25   1   4         14.81          6.23        44.63 o                         
 -28   2   4        102.29         84.42        46.70 o                         
 -26   2   4          4.99         11.19        41.27 o                         
 -24   2   4         77.23         81.68        29.07 o                         
 -22   2   4         56.90         52.70        26.15 o                         
 -20   2   4       1381.48       1545.65        53.38 o                         
 -18   2   4        690.11        658.77        73.94 o                         
 -16   2   4         48.66         33.06        19.56 o                         
 -14   2   4         79.46         68.07        17.94 o                         
 -12   2   4        195.37        172.28        26.46 o                         
 -10   2   4          0.55         -1.79        10.84 o                         
  -8   2   4       8270.56       9217.66       140.83 o                         
  -6   2   4         49.21         43.99         8.20 o                         
  -4   2   4         98.60         87.74         5.85 o                         
  -2   2   4          9.41          1.98         5.98 o                         
   0   2   4       1324.15       1223.44        24.60 o                         
   2   2   4        991.29        977.17        24.14 o                         
   4   2   4       1593.21       1766.22        60.71 o                         
   6   2   4        503.74        531.91        21.93 o                         
   8   2   4         55.58         47.26        15.29 o                         
  10   2   4         38.50         45.77        16.40 o                         
  12   2   4         14.62         20.24        19.81 o                         
  14   2   4          2.64         18.68        22.01 o                         
  16   2   4         81.97         60.41        23.04 o                         
  18   2   4         14.83         15.77        24.75 o                         
  20   2   4         12.19         -2.31        30.52 o                         
  22   2   4         13.53         -2.60        61.49 o                         
  24   2   4          0.31        -27.21        40.77 o                         
 -25   3   4          5.52         24.51        41.27 o                         
 -23   3   4        190.03        254.16        39.69 o                         
 -21   3   4         27.45         22.05        23.65 o                         
 -19   3   4       1306.68       1517.83        59.93 o                         
 -17   3   4        480.11        470.13        28.62 o                         
 -15   3   4       1524.11       1622.28        44.88 o                         
 -13   3   4        377.48        439.80        23.35 o                         
 -11   3   4        203.73        178.05        18.33 o                         
  -9   3   4          2.06        -10.00        12.45 o                         
  -7   3   4       2379.13       2640.09        67.29 o                         
  -5   3   4       2198.09       2145.67        56.68 o                         
  -3   3   4       3522.96       3710.77        76.84 o                         
  -1   3   4          5.66         -3.52        14.83 o                         
   1   3   4       1323.69       1379.59        29.48 o                         
   3   3   4         56.96         35.41        10.84 o                         
   5   3   4        250.24        237.50        16.40 o                         
   7   3   4          4.95        -14.01        14.18 o                         
   9   3   4        136.90        121.72        23.35 o                         
  11   3   4        118.79        110.45        27.24 o                         
  13   3   4         10.38        -17.46        20.34 o                         
  15   3   4          7.54        -10.75        22.80 o                         
  17   3   4          0.00         41.74        26.95 o                         
  19   3   4          2.89        -33.45        33.45 o                         
  21   3   4         19.91         89.16        52.36 o                         
 -22   4   4          0.16        -33.71        49.03 o                         
 -20   4   4          1.70         25.53        28.49 o                         
 -18   4   4         77.11         54.21        27.67 o                         
 -16   4   4         62.19         66.16        19.81 o                         
 -14   4   4        222.05        247.64        22.54 o                         
 -12   4   4          3.11          0.31        18.13 o                         
 -10   4   4         53.27         41.38        25.33 o                         
  -8   4   4        165.66        151.69        53.70 o                         
  -6   4   4       1105.33       1163.93        42.37 o                         
  -4   4   4        736.33        798.25        56.04 o                         
  -2   4   4         19.28        -11.67        31.91 o                         
   0   4   4          4.48        -25.53        26.46 o                         
   2   4   4          1.05         -6.23        11.14 o                         
   4   4   4        362.84        320.52        21.93 o                         
   6   4   4         72.33         52.42        17.03 o                         
   8   4   4         13.09         -1.62        17.12 o                         
  10   4   4         88.54         20.67        35.80 o                         
  12   4   4          0.85        -15.37        25.71 o                         
  14   4   4          0.89         -7.36        31.13 o                         
  16   4   4         63.04         30.23        43.59 o                         
  18   4   4         14.83         65.38        60.71 o                         
 -17   5   4         73.40        135.43        59.15 o                         
 -15   5   4         48.50         -0.79        92.62 o                         
 -13   5   4          1.03        -33.68        33.68 o                         
 -11   5   4        151.18        125.62        37.02 o                         
  -9   5   4         76.81         67.40        36.09 o                         
  -7   5   4         49.82         36.47        28.91 o                         
  -5   5   4        378.90        413.94        39.38 o                         
  -3   5   4        285.79        288.75        26.63 o                         
  -1   5   4         19.66        -18.99        20.38 o                         
   1   5   4        145.31        151.01        31.13 o                         
   3   5   4         44.13         -7.90        49.03 o                         
   5   5   4         69.61         16.63        60.71 o                         
   7   5   4          4.91        -50.41        69.27 o                         
   9   5   4         13.85         26.98        39.69 o                         
  11   5   4          0.77         -3.11        59.15 o                         
  13   5   4          0.23         -9.34        45.14 o                         
 -29   1   5          1.95          5.28        44.13 o                         
 -27   1   5         69.83         25.76        44.36 o                         
 -25   1   5         49.14         34.39        32.51 o                         
 -23   1   5          9.52         36.01        66.16 o                         
 -21   1   5        543.48        512.98        40.68 o                         
 -19   1   5       1297.24       1327.39        45.09 o                         
 -17   1   5        141.60         99.38        42.81 o                         
 -15   1   5       1141.77       1160.44        35.17 o                         
 -13   1   5       5894.40       6536.55       102.88 o                         
 -11   1   5        795.49        793.83        24.75 o                         
  -9   1   5       1889.54       1829.73        42.76 o                         
  -7   1   5       1314.74       1179.50        35.09 o                         
  -5   1   5        242.45        213.41        14.11 o                         
  -3   1   5        759.55        755.14        22.80 o                         
  -1   1   5     106751.95     109076.59      3512.60 o                         
   1   1   5        886.13        899.06        20.16 o                         
   3   1   5       4841.26       4932.50        70.83 o                         
   5   1   5       2125.98       2288.64        42.23 o                         
   7   1   5       1581.13       1643.29        52.15 o                         
   9   1   5         24.77         10.67        14.94 o                         
  11   1   5       5607.45       6104.51       143.99 o                         
  13   1   5        219.68        206.36        20.72 o                         
  15   1   5         24.69         26.50        19.46 o                         
  17   1   5        680.85        667.61        66.16 o                         
  19   1   5        126.02        146.44        31.34 o                         
  21   1   5         76.17         59.04        48.26 o                         
  23   1   5         19.36         20.48        34.11 o                         
 -28   2   5         19.27          7.82        83.28 o                         
 -26   2   5        191.83        174.42        58.37 o                         
 -24   2   5         52.26        131.86        35.82 o                         
 -22   2   5         19.47          2.05        25.71 o                         
 -20   2   5        301.06        270.86        29.66 o                         
 -18   2   5        278.41        268.75        25.85 o                         
 -16   2   5        595.47        567.41        30.82 o                         
 -14   2   5        146.20        139.21        21.27 o                         
 -12   2   5         38.82         42.15        13.81 o                         
 -10   2   5        376.62        418.06        20.57 o                         
  -8   2   5       1387.71       1533.56        62.27 o                         
  -6   2   5       5332.65       5218.88       151.00 o                         
  -4   2   5       1068.24       1150.30        59.93 o                         
  -2   2   5       2184.84       2125.67        41.00 o                         
   0   2   5        186.16        163.46         9.91 o                         
   2   2   5          2.19         -8.93         8.93 o                         
   4   2   5         10.38         29.27        10.84 o                         
   6   2   5        246.57        220.88        17.90 o                         
   8   2   5        132.13        131.09        21.01 o                         
  10   2   5        801.25        869.85        32.46 o                         
  12   2   5        334.49        314.43        26.95 o                         
  14   2   5        349.90        330.86        26.35 o                         
  16   2   5         14.21         12.89        21.44 o                         
  18   2   5          5.09        -24.14        24.14 o                         
  20   2   5          2.02         41.01        35.41 o                         
  22   2   5         44.01         22.07        69.27 o                         
 -27   3   5          2.48         25.49        51.61 o                         
 -25   3   5          9.39         51.01        34.76 o                         
 -23   3   5        129.34        138.90        32.35 o                         
 -21   3   5         20.68         33.53        22.54 o                         
 -19   3   5        712.16        687.44        34.76 o                         
 -17   3   5        394.75        410.25        34.25 o                         
 -15   3   5         14.11          6.23        24.13 o                         
 -13   3   5          1.48        -13.23        14.31 o                         
 -11   3   5         37.26         46.34        14.79 o                         
  -9   3   5        327.13        334.20        16.02 o                         
  -7   3   5         60.28         58.69        23.02 o                         
  -5   3   5         17.67         20.13        16.40 o                         
  -3   3   5         72.63         39.42        17.21 o                         
  -1   3   5          0.38          1.04         8.20 o                         
   1   3   5        182.54        195.46        15.26 o                         
   3   3   5        678.50        760.26        39.69 o                         
   5   3   5        213.09        204.25        14.94 o                         
   7   3   5        887.33        979.41        33.45 o                         
   9   3   5          5.49         -3.11        17.61 o                         
  11   3   5         53.72         56.33        20.16 o                         
  13   3   5        277.27        247.61        29.90 o                         
  15   3   5        189.95        195.89        38.14 o                         
  17   3   5         17.42         21.79        29.90 o                         
  19   3   5        177.64        200.35        50.24 o                         
  21   3   5         84.04         26.73        59.15 o                         
 -22   4   5          5.73        -29.58        34.34 o                         
 -20   4   5         25.08         17.40        27.28 o                         
 -18   4   5         46.43         60.60        23.49 o                         
 -16   4   5         57.05         25.22        20.72 o                         
 -14   4   5        103.95         92.51        30.35 o                         
 -12   4   5         85.12         85.82        32.25 o                         
 -10   4   5         90.85        101.18        28.03 o                         
  -8   4   5         20.44          4.22        27.06 o                         
  -6   4   5         49.36         41.55        21.44 o                         
  -4   4   5        116.08        151.96        33.47 o                         
  -2   4   5        286.61        343.08        52.15 o                         
   0   4   5         90.75        113.70        25.24 o                         
   2   4   5          0.74        -13.46        13.46 o                         
   4   4   5          2.30          9.86        13.07 o                         
   6   4   5        891.92        931.35        38.92 o                         
   8   4   5        276.34        180.36        26.46 o                         
  10   4   5         29.03         41.70        23.65 o                         
  12   4   5         45.14         64.21        26.14 o                         
  14   4   5          9.25         18.21        29.64 o                         
  16   4   5          8.19         -0.85        34.07 o                         
 -17   5   5          1.41         30.01        52.81 o                         
 -15   5   5          7.32        -32.22        95.73 o                         
 -13   5   5         54.59          4.84        63.82 o                         
 -11   5   5          0.21        -36.86        36.86 o                         
  -9   5   5         64.11         78.73        35.04 o                         
  -7   5   5         81.49         71.21        38.14 o                         
  -5   5   5        120.63        121.93        59.15 o                         
  -3   5   5          7.40         -7.48        25.63 o                         
  -1   5   5        121.75         82.87        26.46 o                         
   1   5   5         75.42         44.55        25.71 o                         
   3   5   5         48.76         30.98        28.56 o                         
   5   5   5         56.49         57.22        24.75 o                         
   7   5   5          0.25         12.30        38.38 o                         
   9   5   5          0.00         -8.99        59.93 o                         
  11   5   5          0.63        -15.57        48.26 o                         
 -30   0   6        110.34         94.96        68.49 o                         
 -28   0   6         10.12         20.24        56.04 o                         
 -26   0   6          1.23        -46.70        46.70 o                         
 -24   0   6       2225.83       2098.38       107.41 o                         
 -22   0   6          0.46        -10.90        35.80 o                         
 -20   0   6       1187.63       1150.37        65.38 o                         
 -18   0   6       2194.89       2338.10        87.17 o                         
 -16   0   6       3696.80       3978.82       115.19 o                         
 -14   0   6       6377.56       6334.05       154.11 o                         
 -12   0   6          8.04          6.23        17.12 o                         
 -10   0   6       2367.56       2314.75        66.94 o                         
  -8   0   6       6416.60       5927.76       154.11 o                         
  -6   0   6      24511.12      23483.76       454.54 o                         
  -4   0   6        596.77        546.39        23.35 o                         
  -2   0   6      63176.96      64163.93      1457.03 o                         
   0   0   6        443.30        473.22        26.46 o                         
   2   0   6       5811.01       5303.54       136.99 o                         
   4   0   6       2047.75       1936.48        63.82 o                         
   6   0   6       1918.85       1882.00        51.37 o                         
   8   0   6        840.85        871.73        37.36 o                         
  10   0   6       6355.16       6808.83       219.49 o                         
  12   0   6         15.55         12.45        31.13 o                         
  14   0   6       1751.23       1927.14        84.06 o                         
  16   0   6        196.49        189.91        56.04 o                         
  18   0   6        233.50        189.91        73.16 o                         
  20   0   6        916.87       1032.07       105.85 o                         
  22   0   6          9.75         68.49        57.60 o                         
  24   0   6          3.75        -71.61        74.72 o                         
 -31   1   6          3.87        -69.98        78.61 o                         
 -29   1   6         90.46        172.21        48.24 o                         
 -27   1   6          5.72         13.57        29.03 o                         
 -25   1   6        274.62        272.16        37.87 o                         
 -23   1   6        125.52        125.54        29.90 o                         
 -21   1   6          5.52         -5.45        20.91 o                         
 -19   1   6        299.84        263.86        25.32 o                         
 -17   1   6       1659.66       1765.61        51.10 o                         
 -15   1   6         47.36         40.56        18.62 o                         
 -13   1   6       4533.07       4758.65        84.16 o                         
 -11   1   6        570.82        573.44        24.60 o                         
  -9   1   6          2.39          2.55        11.96 o                         
  -7   1   6         75.45         50.89        14.79 o                         
  -5   1   6       9728.27       9265.54       149.35 o                         
  -3   1   6       2935.14       2787.35       172.79 o                         
  -1   1   6      25135.79      26024.85       322.49 o                         
   1   1   6       3479.71       3326.46        74.72 o                         
   3   1   6      12213.98      12593.89       335.46 o                         
   5   1   6        161.31        199.21        21.01 o                         
   7   1   6        199.03        251.89        15.26 o                         
   9   1   6         77.44         69.67        11.96 o                         
  11   1   6        788.47        818.52        29.90 o                         
  13   1   6        364.96        363.24        26.48 o                         
  15   1   6       3139.19       3469.39       105.85 o                         
  17   1   6         51.03         22.10        21.81 o                         
  19   1   6          2.27        -33.42        33.42 o                         
  21   1   6          8.70         -7.41        48.26 o                         
  23   1   6          0.16         14.74        58.27 o                         
 -28   2   6         26.49         -9.59        40.02 o                         
 -26   2   6         40.72         23.13        29.89 o                         
 -24   2   6          2.70          7.60        27.45 o                         
 -22   2   6       1314.11       1337.02        73.94 o                         
 -20   2   6        242.53        201.72        26.14 o                         
 -18   2   6        880.27        865.38        35.76 o                         
 -16   2   6          4.62        -20.57        20.57 o                         
 -14   2   6        515.03        462.16        28.37 o                         
 -12   2   6        544.09        543.53        35.80 o                         
 -10   2   6       3048.67       3141.66        66.57 o                         
  -8   2   6        115.97         85.14        12.67 o                         
  -6   2   6       2675.45       2795.31        55.56 o                         
  -4   2   6         51.28         55.05        11.67 o                         
  -2   2   6        171.44        187.65        12.62 o                         
   0   2   6       5569.14       5382.73        73.65 o                         
   2   2   6      10109.74      10448.01       132.97 o                         
   4   2   6        885.15        979.54        28.37 o                         
   6   2   6        507.75        549.61        23.49 o                         
   8   2   6          0.95         -5.02        17.12 o                         
  10   2   6          3.49         -6.49        19.24 o                         
  12   2   6       1506.94       1649.16        49.39 o                         
  14   2   6        230.49        204.41        27.45 o                         
  16   2   6         22.40         18.25        24.13 o                         
  18   2   6          5.74         -8.79        25.99 o                         
  20   2   6          4.02        -11.89        42.03 o                         
  22   2   6         35.92         -6.94        38.92 o                         
 -27   3   6         19.23         47.95        51.58 o                         
 -25   3   6         19.47         -1.37        31.01 o                         
 -23   3   6        249.58        266.11        39.27 o                         
 -21   3   6          0.34        -26.14        26.14 o                         
 -19   3   6        129.59        155.81        35.80 o                         
 -17   3   6        904.51        969.36        73.94 o                         
 -15   3   6         14.06          5.80        29.58 o                         
 -13   3   6        274.92        255.23        21.28 o                         
 -11   3   6        215.86        203.77        18.68 o                         
  -9   3   6        116.37        122.33         9.98 o                         
  -7   3   6        778.83        779.14        46.70 o                         
  -5   3   6        566.07        581.66        31.67 o                         
  -3   3   6        936.79        949.86        59.93 o                         
  -1   3   6         55.68         56.49        10.61 o                         
   1   3   6       1212.53       1427.19        35.80 o                         
   3   3   6         60.99         39.44        12.67 o                         
   5   3   6        486.80        520.08        33.47 o                         
   7   3   6         58.15         46.42        17.94 o                         
   9   3   6        109.63        126.34        23.12 o                         
  11   3   6         16.03         27.89        19.24 o                         
  13   3   6        359.86        301.99        27.25 o                         
  15   3   6          2.13        -25.71        25.71 o                         
  17   3   6        212.27        120.82        39.89 o                         
  19   3   6         18.10          5.65        38.78 o                         
 -24   4   6         27.34         76.28        57.60 o                         
 -22   4   6         28.22         59.33        40.25 o                         
 -20   4   6          5.90         41.25        26.42 o                         
 -18   4   6          2.19          1.25        21.69 o                         
 -16   4   6         19.14         33.26        24.14 o                         
 -14   4   6          1.94         -1.25        20.24 o                         
 -12   4   6          5.46          0.00        29.90 o                         
 -10   4   6        103.75         64.50        25.80 o                         
  -8   4   6          6.60         -0.42        28.80 o                         
  -6   4   6        305.97        312.01        42.03 o                         
  -4   4   6        455.43        487.39        33.56 o                         
  -2   4   6        755.32        842.47        40.60 o                         
   0   4   6        641.70        685.74        34.25 o                         
   2   4   6          2.00          1.42        12.34 o                         
   4   4   6          9.84         -1.56        15.29 o                         
   6   4   6         51.30         55.03        21.69 o                         
   8   4   6          0.08         10.90        19.81 o                         
  10   4   6         49.67         38.92        24.22 o                         
  12   4   6         35.07         -8.58        29.03 o                         
  14   4   6          5.29         12.01        50.83 o                         
  16   4   6          8.79        -43.11        46.77 o                         
 -17   5   6          2.82         36.54        56.04 o                         
 -15   5   6         28.79         51.43        41.18 o                         
 -13   5   6          3.57        -17.80        41.88 o                         
 -11   5   6          4.30         -8.49        65.38 o                         
  -9   5   6        138.80        125.50        36.93 o                         
  -7   5   6          0.58          7.45        38.92 o                         
  -5   5   6         18.72         27.44        31.13 o                         
  -3   5   6          0.33         -4.21        26.83 o                         
  -1   5   6         22.76         10.90        28.62 o                         
   1   5   6          9.02         -7.49        51.37 o                         
   3   5   6          5.51         14.11        34.25 o                         
   5   5   6          0.80         -6.54        27.45 o                         
   7   5   6        108.67         58.21        49.03 o                         
   9   5   6          0.44         37.36        65.38 o                         
  11   5   6          0.19         52.93        65.38 o                         
 -31   1   7        201.32        142.52        57.96 o                         
 -29   1   7        184.21        142.72        57.87 o                         
 -27   1   7        298.73        239.90        43.86 o                         
 -25   1   7         40.89         13.88        32.12 o                         
 -23   1   7         26.48         40.41        27.25 o                         
 -21   1   7       1549.68       1533.15        56.82 o                         
 -19   1   7       1522.07       1598.59        47.87 o                         
 -17   1   7        192.00        190.03        25.32 o                         
 -15   1   7       1483.39       1419.59        42.37 o                         
 -13   1   7       9637.76      10441.76       178.03 o                         
 -11   1   7        467.64        536.04        27.52 o                         
  -9   1   7       3941.43       3606.10        65.49 o                         
  -7   1   7         26.50          9.91        10.07 o                         
  -5   1   7       1411.94       1278.10        34.04 o                         
  -3   1   7        470.01        468.19        18.68 o                         
  -1   1   7       6125.62       5346.69       160.34 o                         
   1   1   7          8.56         -2.47         9.31 o                         
   3   1   7       5383.53       5467.39        95.09 o                         
   5   1   7        168.94        159.86        10.36 o                         
   7   1   7         36.20         18.95         9.31 o                         
   9   1   7        150.62        132.32        14.83 o                         
  11   1   7         51.10         35.68        13.81 o                         
  13   1   7          0.75        -14.83        14.83 o                         
  15   1   7        865.41        907.98        38.14 o                         
  17   1   7         69.56         21.64        24.61 o                         
  19   1   7         95.72         33.27        81.72 o                         
  21   1   7          2.93          9.86        52.15 o                         
  23   1   7         11.72         42.06        70.83 o                         
 -30   2   7         35.44         -9.16        46.31 o                         
 -28   2   7         11.45         28.48        51.39 o                         
 -26   2   7        152.32        111.58        51.37 o                         
 -24   2   7          0.08        -29.03        29.03 o                         
 -22   2   7          9.50         15.57        24.22 o                         
 -20   2   7       3768.28       4166.47       100.00 o                         
 -18   2   7          1.51         -7.93        29.58 o                         
 -16   2   7          0.20         18.35        20.83 o                         
 -14   2   7       1672.20       1723.06        66.89 o                         
 -12   2   7        337.93        296.00        40.47 o                         
 -10   2   7          2.11        -13.17        23.35 o                         
  -8   2   7       5461.44       5713.91       154.11 o                         
  -6   2   7         70.13         81.81        19.46 o                         
  -4   2   7        354.08        322.76        17.12 o                         
  -2   2   7        728.43        728.32        22.54 o                         
   0   2   7        206.58        169.07        13.46 o                         
   2   2   7       7393.18       7583.37       245.95 o                         
   4   2   7        266.15        266.05        17.94 o                         
   6   2   7          1.12          1.20        14.18 o                         
   8   2   7         75.19         72.74        16.41 o                         
  10   2   7        114.75        123.70        21.44 o                         
  12   2   7        240.49        230.56        32.69 o                         
  14   2   7        949.52        935.89        42.76 o                         
  16   2   7         45.82         18.43        23.65 o                         
  18   2   7          1.14         37.90        32.96 o                         
  20   2   7         20.30         -4.71        39.93 o                         
 -27   3   7         26.64         59.17        44.57 o                         
 -25   3   7         19.47         12.27        28.05 o                         
 -23   3   7         27.34          6.45        36.58 o                         
 -21   3   7        551.46        454.67        36.27 o                         
 -19   3   7         38.67         22.66        32.69 o                         
 -17   3   7        363.51        390.89        26.14 o                         
 -15   3   7          1.94          7.44        23.35 o                         
 -13   3   7         47.27         32.69        15.26 o                         
 -11   3   7        371.11        436.13        22.39 o                         
  -9   3   7         24.76         36.98         8.58 o                         
  -7   3   7        320.06        362.21        63.04 o                         
  -5   3   7        205.94        200.33        20.57 o                         
  -3   3   7         91.91         86.61        12.67 o                         
  -1   3   7        422.26        413.93        20.14 o                         
   1   3   7         20.63         14.66        13.07 o                         
   3   3   7        103.79         96.64        13.81 o                         
   5   3   7          0.24         -0.35        16.41 o                         
   7   3   7        244.70        221.71        23.65 o                         
   9   3   7          9.17          6.23        20.91 o                         
  11   3   7         68.50         73.94        20.91 o                         
  13   3   7          8.67        -23.35        24.22 o                         
  15   3   7         44.79         28.93        26.35 o                         
  17   3   7          9.67          0.03        30.81 o                         
  19   3   7         31.35        -35.94        41.52 o                         
 -24   4   7          1.58        -70.05        70.05 o                         
 -22   4   7         48.43         66.24        48.46 o                         
 -20   4   7         37.37        -17.35        32.69 o                         
 -18   4   7         25.31         -1.94        20.16 o                         
 -16   4   7         99.49        101.97        22.65 o                         
 -14   4   7        294.00        339.11        21.36 o                         
 -12   4   7         13.22        -14.63        27.33 o                         
 -10   4   7         61.41         27.80        29.89 o                         
  -8   4   7        279.87        257.56        29.89 o                         
  -6   4   7        348.26        399.63        29.48 o                         
  -4   4   7          5.62         12.11        23.88 o                         
  -2   4   7        919.68        916.71        58.37 o                         
   0   4   7         88.09         98.85        14.31 o                         
   2   4   7          0.05          3.34        14.94 o                         
   4   4   7          0.05        -17.20        17.20 o                         
   6   4   7          9.62         -3.89        20.91 o                         
   8   4   7          7.20          7.00        23.12 o                         
  10   4   7         41.99         24.58        26.14 o                         
  12   4   7         31.29          8.68        28.56 o                         
  14   4   7          0.02        -13.12        54.09 o                         
 -17   5   7          0.08         51.44        77.83 o                         
 -15   5   7          7.73        -39.83        39.83 o                         
 -13   5   7          1.72          8.78        40.89 o                         
 -11   5   7          5.20         11.36        29.66 o                         
  -9   5   7         24.47         -0.23        30.77 o                         
  -7   5   7         35.50        -54.48        54.48 o                         
  -5   5   7          8.08        -17.76        29.62 o                         
  -3   5   7         20.48         -2.59        27.58 o                         
  -1   5   7          9.72          0.71        31.34 o                         
   1   5   7          5.12        -17.29        30.59 o                         
   3   5   7         11.33        -37.45        37.45 o                         
   5   5   7         40.05         42.91        40.75 o                         
   7   5   7         24.29         16.94        38.29 o                         
   9   5   7         14.86          6.23        71.61 o                         
 -30   0   8         59.79          9.34        66.94 o                         
 -28   0   8          3.32          3.11        45.14 o                         
 -26   0   8       1142.33       1066.31        93.40 o                         
 -24   0   8         67.76         23.35        38.92 o                         
 -22   0   8        139.46        135.43        40.47 o                         
 -20   0   8       1329.85       1343.40        65.38 o                         
 -18   0   8       1170.76       1094.33        59.15 o                         
 -16   0   8         21.62         26.46        24.91 o                         
 -14   0   8        216.41        191.47        29.58 o                         
 -12   0   8       2172.64       2199.56        76.28 o                         
 -10   0   8       5491.67       5182.12       129.20 o                         
  -8   0   8       8891.03       8960.13       196.14 o                         
  -6   0   8        178.32        157.22        18.68 o                         
  -4   0   8       2930.13       2901.61        77.83 o                         
  -2   0   8         88.45         93.40        20.24 o                         
   0   0   8       9799.82       9897.24       280.20 o                         
   2   0   8         51.94         48.26        28.02 o                         
   4   0   8       5088.33       5076.27       157.22 o                         
   6   0   8       2376.84       2733.49        88.73 o                         
   8   0   8       1371.79       1511.52        63.82 o                         
  10   0   8        667.15        674.03        29.58 o                         
  12   0   8        411.17        393.83        24.91 o                         
  14   0   8       1946.37       2157.53        77.83 o                         
  16   0   8        228.71        213.26        31.13 o                         
  18   0   8       1089.23       1251.55        88.73 o                         
  20   0   8        354.65        292.65        68.49 o                         
  22   0   8         23.18        -52.93        76.28 o                         
 -31   1   8         70.48         85.34        80.17 o                         
 -29   1   8          0.65         22.31        43.76 o                         
 -27   1   8        249.44        235.04        60.71 o                         
 -25   1   8        237.84        206.37        32.91 o                         
 -23   1   8        372.10        377.12        36.32 o                         
 -21   1   8        533.16        560.69        36.27 o                         
 -19   1   8         34.82         21.87        22.38 o                         
 -17   1   8         55.63         64.01        24.13 o                         
 -15   1   8         55.66         36.50        21.79 o                         
 -13   1   8        835.34        950.56        42.81 o                         
 -11   1   8        653.92        675.22        23.65 o                         
  -9   1   8       3387.31       3477.21        72.55 o                         
  -7   1   8         15.62          0.25        13.23 o                         
  -5   1   8       2031.47       1926.20        47.10 o                         
  -3   1   8        220.08        201.73        16.40 o                         
  -1   1   8       2281.99       2251.78        59.93 o                         
   1   1   8          0.02          4.67        13.23 o                         
   3   1   8          0.06         -4.05        10.84 o                         
   5   1   8       1567.06       1662.28        41.45 o                         
   7   1   8          4.20          4.89        41.25 o                         
   9   1   8        337.64        323.15        19.05 o                         
  11   1   8          4.35         -9.41        11.78 o                         
  13   1   8          3.91          3.69        14.11 o                         
  15   1   8         56.00         56.86        18.62 o                         
  17   1   8          1.30        -20.13        23.41 o                         
  19   1   8        117.97         89.45        33.03 o                         
  21   1   8          1.17        -11.18        41.86 o                         
 -30   2   8         19.37         11.65        56.49 o                         
 -28   2   8         31.94         13.07       107.41 o                         
 -26   2   8         40.23         68.64        64.60 o                         
 -24   2   8         19.43         51.69        34.66 o                         
 -22   2   8        609.70        554.73        38.53 o                         
 -20   2   8        920.92        933.14        44.97 o                         
 -18   2   8         83.56         59.74        24.75 o                         
 -16   2   8         13.76        -15.46        22.80 o                         
 -14   2   8        170.11        144.15        24.31 o                         
 -12   2   8        334.58        295.51        22.15 o                         
 -10   2   8         81.14        103.20        20.24 o                         
  -8   2   8         83.77        114.59        28.02 o                         
  -6   2   8          0.17          0.08        10.84 o                         
  -4   2   8        229.69        238.59        15.29 o                         
  -2   2   8       1825.35       1906.10        43.38 o                         
   0   2   8        193.00        196.27        14.83 o                         
   2   2   8         20.49         15.96        11.67 o                         
   4   2   8        405.56        420.50        20.57 o                         
   6   2   8        276.04        285.22        19.45 o                         
   8   2   8        131.55        147.37        18.62 o                         
  10   2   8          3.25         -2.70        17.12 o                         
  12   2   8        322.12        308.92        28.80 o                         
  14   2   8         13.64        -29.58        42.03 o                         
  16   2   8         24.59         14.59        30.34 o                         
  18   2   8         31.83         16.29        49.03 o                         
  20   2   8         14.20         77.39       122.20 o                         
 -27   3   8          0.44        -18.75        37.38 o                         
 -25   3   8         39.37         18.99        33.56 o                         
 -23   3   8         29.01         64.16        30.14 o                         
 -21   3   8         36.97         99.35        27.67 o                         
 -19   3   8         11.90         15.34        22.80 o                         
 -17   3   8         88.61         60.46        20.24 o                         
 -15   3   8         82.16         97.19        20.16 o                         
 -13   3   8         45.14         37.52        15.93 o                         
 -11   3   8          2.74         14.79        14.01 o                         
  -9   3   8        486.07        485.74        20.23 o                         
  -7   3   8       1352.72       1365.63        31.59 o                         
  -5   3   8          5.45         22.60        28.02 o                         
  -3   3   8        235.60        235.12        16.40 o                         
  -1   3   8         46.96         87.18        15.29 o                         
   1   3   8         77.46         73.92        16.08 o                         
   3   3   8         12.49         -4.33        19.46 o                         
   5   3   8        218.35        208.01        42.81 o                         
   7   3   8          1.37          9.58        21.27 o                         
   9   3   8        126.05        100.91        25.03 o                         
  11   3   8         17.82          5.68        28.80 o                         
  13   3   8        104.80         98.75        26.93 o                         
  15   3   8          0.13         18.47        31.69 o                         
  17   3   8         70.45         72.97        39.06 o                         
 -24   4   8         33.64        -65.38        70.05 o                         
 -22   4   8          0.08        -49.37        77.05 o                         
 -20   4   8         35.33         27.40        21.69 o                         
 -18   4   8       1401.75       1433.66        62.48 o                         
 -16   4   8       1083.61       1112.74        66.16 o                         
 -14   4   8          4.06         -7.91        31.34 o                         
 -12   4   8          0.69         24.54        55.26 o                         
 -10   4   8        114.06         83.48        28.03 o                         
  -8   4   8         16.05        -27.93        27.93 o                         
  -6   4   8       2158.55       2525.75        73.16 o                         
  -4   4   8       2166.81       2390.03        77.71 o                         
  -2   4   8        334.19        371.02        35.02 o                         
   0   4   8         20.70          9.86        14.59 o                         
   2   4   8         33.07         27.53        17.20 o                         
   4   4   8         83.16         84.67        23.35 o                         
   6   4   8          5.43          2.17        20.57 o                         
   8   4   8         47.93         17.00        27.45 o                         
  10   4   8         68.51         69.56        28.75 o                         
  12   4   8          6.50        -21.79        59.15 o                         
  14   4   8          3.84         52.93        56.04 o                         
 -17   5   8          7.32         50.33        57.09 o                         
 -15   5   8         57.19         68.35        45.62 o                         
 -13   5   8          0.02        -36.23        36.23 o                         
 -11   5   8          9.44         19.64        38.34 o                         
  -9   5   8         90.69         63.54        47.48 o                         
  -7   5   8        106.20        138.52       114.41 o                         
  -5   5   8         20.48         39.00        29.54 o                         
  -3   5   8         19.42        -35.80        35.80 o                         
  -1   5   8         57.48         36.22        45.72 o                         
   1   5   8          0.35        -36.86        36.86 o                         
   3   5   8        112.80         30.19        36.12 o                         
   5   5   8         50.07         11.71        38.79 o                         
   7   5   8         11.28        -77.83        77.83 o                         
 -31   1   9         17.14         50.90        49.03 o                         
 -29   1   9         68.67         48.20        80.17 o                         
 -27   1   9          2.78        -11.06        36.12 o                         
 -25   1   9        109.82        117.93        58.37 o                         
 -23   1   9          2.10        -21.79        26.42 o                         
 -21   1   9       4058.59       4302.09        99.28 o                         
 -19   1   9        653.09        704.48        41.86 o                         
 -17   1   9          9.21         20.65        20.83 o                         
 -15   1   9         39.11         -6.27        19.05 o                         
 -13   1   9       6532.39       6550.34       114.83 o                         
 -11   1   9          0.84          2.98        14.79 o                         
  -9   1   9      14575.34      15638.58       407.07 o                         
  -7   1   9       1260.53       1225.96        32.46 o                         
  -5   1   9        380.48        407.53        22.80 o                         
  -3   1   9        849.96        792.42        29.03 o                         
  -1   1   9      12956.32      13537.74       180.43 o                         
   1   1   9       1796.75       1822.11        41.00 o                         
   3   1   9        100.44         69.05        13.46 o                         
   5   1   9        398.13        379.19        28.02 o                         
   7   1   9        349.08        352.13        22.28 o                         
   9   1   9        254.77        280.48        35.02 o                         
  11   1   9        347.42        331.02        31.13 o                         
  13   1   9        406.79        451.37        27.92 o                         
  15   1   9         11.05         -7.29        20.14 o                         
  17   1   9         88.76         60.97        24.47 o                         
  19   1   9          0.22         27.35        48.52 o                         
  21   1   9         15.58         55.45        97.29 o                         
 -30   2   9         46.31         78.13        51.70 o                         
 -28   2   9          1.34        -11.86        43.36 o                         
 -26   2   9          0.63         10.07        42.03 o                         
 -24   2   9        168.40        183.12        35.66 o                         
 -22   2   9          1.79        -16.49        24.14 o                         
 -20   2   9        182.72        136.73        35.80 o                         
 -18   2   9        951.55        997.20        48.90 o                         
 -16   2   9         39.89         17.05        21.59 o                         
 -14   2   9       4299.00       4832.20        94.24 o                         
 -12   2   9        451.00        489.32        27.93 o                         
 -10   2   9         61.47         58.60        19.86 o                         
  -8   2   9       1295.55       1330.09        53.44 o                         
  -6   2   9          1.10         -2.54        10.07 o                         
  -4   2   9       1367.46       1293.57        32.46 o                         
  -2   2   9      14054.07      13993.06       248.29 o                         
   0   2   9        392.99        382.04        19.24 o                         
   2   2   9         27.89         28.02        21.01 o                         
   4   2   9        388.45        426.86        21.27 o                         
   6   2   9         53.87         35.80        16.40 o                         
   8   2   9        436.80        471.74        25.24 o                         
  10   2   9        334.80        288.66        24.31 o                         
  12   2   9        103.24        103.91        19.00 o                         
  14   2   9         14.96         -0.90        16.41 o                         
  16   2   9         31.64         18.14        39.69 o                         
  18   2   9          0.09        -23.19        47.43 o                         
 -27   3   9         10.92        -16.74        42.81 o                         
 -25   3   9          0.02        -32.95        56.82 o                         
 -23   3   9         19.94         -3.32        29.03 o                         
 -21   3   9         13.95        -11.60        26.55 o                         
 -19   3   9        210.12        204.77        27.33 o                         
 -17   3   9         57.84         76.07        24.68 o                         
 -15   3   9          0.15         12.94        19.05 o                         
 -13   3   9          4.96         12.04        16.08 o                         
 -11   3   9        357.98        361.38        35.80 o                         
  -9   3   9         90.10         71.12        13.78 o                         
  -7   3   9        651.58        643.03        25.63 o                         
  -5   3   9         81.16         42.02        24.13 o                         
  -3   3   9         66.11         46.18        14.83 o                         
  -1   3   9        242.04        228.62        18.14 o                         
   1   3   9         31.56         36.51        23.35 o                         
   3   3   9         42.39          8.72        16.40 o                         
   5   3   9        381.02        348.66        24.68 o                         
   7   3   9         16.60         15.90        20.34 o                         
   9   3   9         38.61         23.85        26.46 o                         
  11   3   9         23.58          2.88        57.60 o                         
  13   3   9         53.12         23.80        49.03 o                         
  15   3   9          1.22         24.24        34.76 o                         
  17   3   9          5.90         55.45        52.57 o                         
 -24   4   9          0.22        -16.77        83.28 o                         
 -22   4   9         10.43        -85.14        87.95 o                         
 -20   4   9        230.28        315.29        61.23 o                         
 -18   4   9         93.54         88.23        66.16 o                         
 -16   4   9         94.57         90.80        21.21 o                         
 -14   4   9          4.15          5.24        29.64 o                         
 -12   4   9        156.54        114.71        35.80 o                         
 -10   4   9          0.03        -28.43        28.43 o                         
  -8   4   9        374.54        417.68        35.16 o                         
  -6   4   9        172.80        169.49        17.42 o                         
  -4   4   9         63.04         19.33        22.07 o                         
  -2   4   9         13.10          2.80        12.88 o                         
   0   4   9        420.01        438.09        27.62 o                         
   2   4   9          0.04        -15.13        18.39 o                         
   4   4   9         80.85         83.30        23.65 o                         
   6   4   9        175.25        148.28        27.45 o                         
   8   4   9          7.95         -3.26        28.56 o                         
  10   4   9          2.47         17.43        38.86 o                         
  12   4   9          0.45        -24.91        60.71 o                         
 -17   5   9         57.90          7.56       101.96 o                         
 -15   5   9         38.51          9.11        85.62 o                         
 -13   5   9         43.91         -5.93        54.48 o                         
 -11   5   9          3.82          6.48        42.64 o                         
  -9   5   9         53.27         12.97        39.60 o                         
  -7   5   9         32.91         45.55        35.54 o                         
  -5   5   9          8.97        -16.75        37.47 o                         
  -3   5   9         75.84         85.34        53.31 o                         
  -1   5   9         17.69         26.66        44.41 o                         
   1   5   9          0.12         23.01       108.97 o                         
   3   5   9          1.94        -12.97        65.44 o                         
   5   5   9         38.26         96.12       100.09 o                         
   7   5   9         30.15         31.13       129.20 o                         
 -32   0  10        369.36        467.00       102.74 o                         
 -30   0  10        254.34        255.29        90.29 o                         
 -28   0  10        111.74         73.16        49.81 o                         
 -26   0  10        501.36        502.80        70.05 o                         
 -24   0  10         45.39         35.80        38.92 o                         
 -22   0  10          2.58          9.34        40.47 o                         
 -20   0  10       3776.68       4053.54       130.76 o                         
 -18   0  10       2700.95       2914.07       110.52 o                         
 -16   0  10       1519.96       1622.04        68.49 o                         
 -14   0  10       2556.13       2613.63        80.95 o                         
 -12   0  10          0.34          9.34        18.68 o                         
 -10   0  10         43.67          9.34        20.24 o                         
  -8   0  10       1958.63       1989.41        65.38 o                         
  -6   0  10      11040.52      10867.04       219.49 o                         
  -4   0  10        130.82        127.65        23.35 o                         
  -2   0  10       1047.67       1074.09        54.48 o                         
   0   0  10        591.75        655.35        35.80 o                         
   2   0  10      14624.38      16109.87       409.40 o                         
   4   0  10       2339.02       2478.20       101.18 o                         
   6   0  10         50.61         45.14        31.13 o                         
   8   0  10        157.36        163.45        40.47 o                         
  10   0  10         16.24         21.79        28.02 o                         
  12   0  10         48.97         51.37        31.13 o                         
  14   0  10       1538.52       1801.05        88.73 o                         
  16   0  10        552.22        560.40        79.39 o                         
  18   0  10          5.37        -56.04        56.04 o                         
  20   0  10          0.23        -46.70       110.52 o                         
 -31   1  10         46.27         17.56        53.31 o                         
 -29   1  10          0.78         -3.86        44.08 o                         
 -27   1  10        194.05        187.47        46.19 o                         
 -25   1  10        425.60        385.84        43.38 o                         
 -23   1  10        213.50        163.06        50.59 o                         
 -21   1  10        120.09        135.80        30.67 o                         
 -19   1  10          0.33          7.16        26.93 o                         
 -17   1  10       1586.15       1537.27        57.21 o                         
 -15   1  10        420.55        421.80        35.80 o                         
 -13   1  10        142.80        136.42        22.57 o                         
 -11   1  10        288.13        302.82        23.12 o                         
  -9   1  10         70.46         98.80        14.83 o                         
  -7   1  10         23.98         30.35        13.23 o                         
  -5   1  10        669.86        728.25        27.28 o                         
  -3   1  10        968.88        985.02        31.86 o                         
  -1   1  10        346.95        345.38        16.40 o                         
   1   1  10          0.10         -7.78        10.84 o                         
   3   1  10       1462.61       1726.40        51.73 o                         
   5   1  10          2.98        -11.67        16.02 o                         
   7   1  10          0.89          7.82        20.23 o                         
   9   1  10          1.26        -12.09        19.63 o                         
  11   1  10        173.61        153.26        23.20 o                         
  13   1  10          0.18         11.93        14.59 o                         
  15   1  10         11.05         12.54        18.33 o                         
  17   1  10        154.54        119.64        29.17 o                         
  19   1  10          1.19        -35.28        86.39 o                         
 -30   2  10          0.11         -5.86        55.58 o                         
 -28   2  10        152.70        197.63        52.70 o                         
 -26   2  10          0.42         24.26        38.64 o                         
 -24   2  10        558.07        571.16        50.06 o                         
 -22   2  10          5.49        -22.82        29.03 o                         
 -20   2  10        147.58        182.11        36.99 o                         
 -18   2  10         97.10        106.80        28.05 o                         
 -16   2  10        778.74        779.62        31.01 o                         
 -14   2  10        442.61        446.78        30.35 o                         
 -12   2  10       1568.63       1672.43        52.07 o                         
 -10   2  10         85.23        107.70        31.13 o                         
  -8   2  10        889.66        923.76        41.18 o                         
  -6   2  10          0.19         -5.11        11.21 o                         
  -4   2  10       2031.73       2225.60        50.06 o                         
  -2   2  10       8290.45       8631.96       134.91 o                         
   0   2  10       4634.49       5288.01       109.74 o                         
   2   2  10          4.35          0.60        14.18 o                         
   4   2  10        400.48        428.23        26.95 o                         
   6   2  10         75.32         48.85        30.14 o                         
   8   2  10         49.94         20.73        26.93 o                         
  10   2  10        425.60        398.52        35.23 o                         
  12   2  10        382.70        324.37        33.62 o                         
  14   2  10        107.67        115.34        21.43 o                         
  16   2  10         28.70         24.77        31.13 o                         
  18   2  10         26.77          8.81        50.86 o                         
 -27   3  10         32.46        -11.77        38.92 o                         
 -25   3  10         76.35         50.28        35.59 o                         
 -23   3  10         11.78          5.45        27.24 o                         
 -21   3  10         64.22        105.04        24.60 o                         
 -19   3  10         23.15         19.14        59.93 o                         
 -17   3  10        505.48        499.91        32.25 o                         
 -15   3  10         64.77         64.96        26.46 o                         
 -13   3  10        448.23        484.41        26.15 o                         
 -11   3  10         24.92         18.16        14.82 o                         
  -9   3  10        222.42        256.36        22.74 o                         
  -7   3  10        621.95        656.23        51.37 o                         
  -5   3  10       2348.12       2650.81        52.97 o                         
  -3   3  10         43.89         25.60        14.83 o                         
  -1   3  10          5.46         -3.39        15.29 o                         
   1   3  10        585.32        564.86        38.92 o                         
   3   3  10         15.71        -14.01        23.35 o                         
   5   3  10         13.35         22.67        25.24 o                         
   7   3  10        122.70        126.01        27.52 o                         
   9   3  10         17.16          3.89        23.12 o                         
  11   3  10          0.00        -28.99        29.58 o                         
  13   3  10          0.32        -25.60        84.84 o                         
  15   3  10          0.08         12.53        44.12 o                         
 -24   4  10          4.01         17.17        53.09 o                         
 -22   4  10         48.31         44.86       114.41 o                         
 -20   4  10        164.43        136.99        58.48 o                         
 -18   4  10         33.50         41.92        30.67 o                         
 -16   4  10          3.34         27.37        22.15 o                         
 -14   4  10         73.51         95.67        30.17 o                         
 -12   4  10         16.80        -23.57        26.48 o                         
 -10   4  10         38.16        -13.07        28.78 o                         
  -8   4  10         59.29        119.38        30.52 o                         
  -6   4  10        168.77         94.65        51.37 o                         
  -4   4  10        239.26        205.33        60.71 o                         
  -2   4  10         59.14         33.62        18.68 o                         
   0   4  10          4.53          6.85        18.13 o                         
   2   4  10         75.50         99.79        28.80 o                         
   4   4  10        115.54         78.47        40.47 o                         
   6   4  10          2.16         11.22        31.86 o                         
   8   4  10          0.40         -0.48        31.96 o                         
  10   4  10          3.39         35.80        43.59 o                         
  12   4  10          1.61         28.02        85.62 o                         
 -17   5  10         18.25         69.51       103.52 o                         
 -15   5  10         15.72        -37.20        39.74 o                         
 -13   5  10         90.95         73.58        49.20 o                         
 -11   5  10          7.30          0.26        40.60 o                         
  -9   5  10          0.36         48.32        42.87 o                         
  -7   5  10        151.25         80.40        42.62 o                         
  -5   5  10         65.26         54.42        53.55 o                         
  -3   5  10          2.93          7.87        82.18 o                         
  -1   5  10         56.53        -77.41        77.41 o                         
   1   5  10         12.71        -10.20        54.22 o                         
   3   5  10         12.44        -57.48        62.34 o                         
   5   5  10         36.93         71.61       126.09 o                         
 -31   1  11          4.32         44.74        52.97 o                         
 -29   1  11        113.09         66.74        43.47 o                         
 -27   1  11        143.40         70.89        56.82 o                         
 -25   1  11         59.46         47.87        33.24 o                         
 -23   1  11        106.86         93.60        41.25 o                         
 -21   1  11       1192.55       1335.54        58.82 o                         
 -19   1  11        941.81        917.90        45.09 o                         
 -17   1  11        121.18        110.37        32.69 o                         
 -15   1  11        125.30         96.71        20.16 o                         
 -13   1  11        816.84        783.30        50.59 o                         
 -11   1  11        484.40        458.03        31.36 o                         
  -9   1  11        210.84        208.39        17.94 o                         
  -7   1  11       4156.17       4277.88        89.94 o                         
  -5   1  11        578.60        547.92        26.14 o                         
  -3   1  11       4297.13       4629.82       103.19 o                         
  -1   1  11        141.20        137.57        12.67 o                         
   1   1  11        258.74        272.27        19.72 o                         
   3   1  11          2.59         -7.15        21.79 o                         
   5   1  11        122.19        118.93        35.02 o                         
   7   1  11         71.20         73.94        58.37 o                         
   9   1  11        560.50        602.53        43.59 o                         
  11   1  11        222.68        192.53        33.44 o                         
  13   1  11         36.57         -4.00        28.75 o                         
  15   1  11         23.19         19.04        39.89 o                         
  17   1  11          6.67          3.42        47.51 o                         
 -30   2  11         12.52        -12.10        49.70 o                         
 -28   2  11         18.02        -37.15        37.15 o                         
 -26   2  11          2.37          1.80        31.69 o                         
 -24   2  11         23.91         40.14        34.26 o                         
 -22   2  11         18.20         -7.65        38.48 o                         
 -20   2  11        208.02        271.62        36.53 o                         
 -18   2  11         50.24         43.00        20.34 o                         
 -16   2  11        299.01        304.04        21.88 o                         
 -14   2  11         22.32         29.58        23.12 o                         
 -12   2  11         45.52         24.00        19.00 o                         
 -10   2  11         31.79         23.66        25.90 o                         
  -8   2  11        188.97        174.70        16.97 o                         
  -6   2  11        144.81        118.74        15.93 o                         
  -4   2  11         94.80        109.02        17.03 o                         
  -2   2  11        352.93        419.22        20.16 o                         
   0   2  11         81.47         80.30        15.93 o                         
   2   2  11         13.61         20.09        19.46 o                         
   4   2  11        143.39        127.01        21.01 o                         
   6   2  11          0.14         43.67        31.02 o                         
   8   2  11         67.81         92.20        33.56 o                         
  10   2  11         24.55         23.43        38.14 o                         
  12   2  11         86.76         50.48        29.89 o                         
  14   2  11          2.25         -7.25        32.62 o                         
  16   2  11         32.94         20.92        46.99 o                         
 -27   3  11          6.14         25.47        50.86 o                         
 -25   3  11         42.65         34.72        33.23 o                         
 -23   3  11         72.21        100.66        33.47 o                         
 -21   3  11          4.95          0.32        30.17 o                         
 -19   3  11        188.46        193.61        44.36 o                         
 -17   3  11          4.03        -17.51        23.20 o                         
 -15   3  11          0.06         -8.00        20.74 o                         
 -13   3  11         42.85         29.72        17.54 o                         
 -11   3  11        373.27        358.59        23.04 o                         
  -9   3  11         37.53         37.67        15.54 o                         
  -7   3  11         12.54         28.38        28.02 o                         
  -5   3  11        226.42        208.02        17.94 o                         
  -3   3  11       1482.55       1444.58        39.63 o                         
  -1   3  11       1950.33       2090.15       112.86 o                         
   1   3  11       1092.94       1183.39        78.61 o                         
   3   3  11        304.34        289.30        32.35 o                         
   5   3  11         89.96         13.90        23.19 o                         
   7   3  11        108.94         32.60        38.51 o                         
   9   3  11         68.33         72.91        47.48 o                         
  11   3  11        116.25        117.06        96.51 o                         
  13   3  11         74.31         -0.37        46.48 o                         
  15   3  11         29.49          0.00        99.63 o                         
 -24   4  11          0.06         39.11        58.75 o                         
 -22   4  11         21.64         68.62       103.52 o                         
 -20   4  11          1.62         38.51        44.09 o                         
 -18   4  11         65.09         30.48        50.46 o                         
 -16   4  11          0.89          7.35        66.16 o                         
 -14   4  11         17.24         -6.38        19.19 o                         
 -12   4  11          6.79        -28.11        28.11 o                         
 -10   4  11          3.40          0.40        28.22 o                         
  -8   4  11         28.23         -5.27        29.58 o                         
  -6   4  11          4.67          7.95        30.14 o                         
  -4   4  11         55.78         47.58        25.43 o                         
  -2   4  11          2.37        -13.40        17.54 o                         
   0   4  11         14.83          3.91        20.16 o                         
   2   4  11         23.86        -14.33        24.14 o                         
   4   4  11         94.70         29.74        46.70 o                         
   6   4  11          0.16        -14.15        38.64 o                         
   8   4  11          0.00          5.72        50.59 o                         
  10   4  11         19.83        -88.73        88.73 o                         
 -15   5  11          0.44         44.52        40.39 o                         
 -13   5  11          9.78         -9.70        56.62 o                         
 -11   5  11          4.19        -29.58        49.03 o                         
  -9   5  11          4.26        -20.68        47.20 o                         
  -7   5  11          8.39        -54.00        54.00 o                         
  -5   5  11          2.88         -1.51        72.55 o                         
  -3   5  11          0.93        -47.89        47.89 o                         
  -1   5  11          0.68        -50.31        50.31 o                         
   1   5  11         10.52         20.95        48.90 o                         
   3   5  11          2.78       -130.76       161.89 o                         
 -32   0  12         38.67         -6.23        73.16 o                         
 -30   0  12        108.01        135.43        74.72 o                         
 -28   0  12          5.12        -73.16        82.50 o                         
 -26   0  12        407.49        400.06        63.82 o                         
 -24   0  12        424.12        364.26        56.04 o                         
 -22   0  12       2914.11       3032.37       151.00 o                         
 -20   0  12        870.38        940.22        70.05 o                         
 -18   0  12        293.84        325.34        38.92 o                         
 -16   0  12        932.79       1030.51        52.93 o                         
 -14   0  12       2703.01       2979.45       102.74 o                         
 -12   0  12        377.59        379.82        38.92 o                         
 -10   0  12       4720.64       4789.84       130.76 o                         
  -8   0  12        175.33        151.00        26.46 o                         
  -6   0  12       3309.44       3633.24       108.97 o                         
  -4   0  12       1050.62       1123.91        51.37 o                         
  -2   0  12       1238.47       1232.87        60.71 o                         
   0   0  12        103.39         93.40        15.57 o                         
   2   0  12       3335.55       3759.33       168.12 o                         
   4   0  12        477.64        460.77        52.93 o                         
   6   0  12         18.78        -34.25        34.25 o                         
   8   0  12        173.64        202.37        48.26 o                         
  10   0  12          4.63          7.78        42.03 o                         
  12   0  12         32.57         28.02        48.26 o                         
  14   0  12       1001.99       1116.12       102.74 o                         
  16   0  12          0.80        -59.15        77.83 o                         
  18   0  12          1.34         51.37        87.17 o                         
 -31   1  12          4.84         21.50        46.07 o                         
 -29   1  12          1.20        -22.96        40.74 o                         
 -27   1  12         32.40        -21.97        43.47 o                         
 -25   1  12         44.23         18.56        35.46 o                         
 -23   1  12        457.30        452.59        43.36 o                         
 -21   1  12       4532.11       4898.05       114.31 o                         
 -19   1  12         71.69         32.69        26.42 o                         
 -17   1  12          0.21         -1.87        19.05 o                         
 -15   1  12        529.46        562.21        29.48 o                         
 -13   1  12        116.65        132.86        21.44 o                         
 -11   1  12        284.35        306.82        25.03 o                         
  -9   1  12       3560.65       4138.89        81.36 o                         
  -7   1  12        104.79         94.39        19.00 o                         
  -5   1  12         86.62         86.14        18.13 o                         
  -3   1  12        343.64        332.95        31.13 o                         
  -1   1  12          0.29         -4.30         8.20 o                         
   1   1  12        665.22        690.88        26.46 o                         
   3   1  12          6.12         20.72        15.71 o                         
   5   1  12        150.19        138.95        23.92 o                         
   7   1  12        228.15        213.29        29.07 o                         
   9   1  12        164.91        192.25        29.58 o                         
  11   1  12        131.44        118.62        40.47 o                         
  13   1  12        714.89        791.04        53.21 o                         
  15   1  12         47.72         16.66        69.27 o                         
  17   1  12         68.22         -0.13        50.03 o                         
 -30   2  12          0.05         23.40        49.36 o                         
 -28   2  12        127.56         56.26        44.83 o                         
 -26   2  12        228.31        150.44       101.96 o                         
 -24   2  12        412.88        436.36        51.73 o                         
 -22   2  12        169.41        137.23        32.81 o                         
 -20   2  12        191.91        190.68        27.52 o                         
 -18   2  12         13.08         44.68        20.16 o                         
 -16   2  12        123.59        131.17        17.85 o                         
 -14   2  12        797.38        937.78        43.70 o                         
 -12   2  12        214.28        234.24        27.22 o                         
 -10   2  12          5.73          7.42        25.02 o                         
  -8   2  12       1167.05       1249.75        39.62 o                         
  -6   2  12          6.27         11.62        14.18 o                         
  -4   2  12        365.47        356.35        20.83 o                         
  -2   2  12        140.07        138.46        17.03 o                         
   0   2  12        170.68        138.49        20.34 o                         
   2   2  12         47.43         50.88        17.20 o                         
   4   2  12         51.67         60.78        17.54 o                         
   6   2  12        113.86        108.49        35.35 o                         
   8   2  12         10.10          8.88        40.02 o                         
  10   2  12          0.75        -44.49        44.49 o                         
  12   2  12         74.05        107.81        51.17 o                         
  14   2  12          6.88        -29.44        76.28 o                         
  16   2  12         15.93        136.91       108.97 o                         
 -27   3  12         30.10         77.76        54.48 o                         
 -25   3  12          0.84          0.46        28.99 o                         
 -23   3  12        102.90         96.10        17.34 o                         
 -21   3  12          3.01         -3.89        33.28 o                         
 -19   3  12        487.52        428.81        47.48 o                         
 -17   3  12         95.03        104.09        25.02 o                         
 -15   3  12        640.13        587.81        32.15 o                         
 -13   3  12         42.68         50.39        19.05 o                         
 -11   3  12         15.30         31.09        17.62 o                         
  -9   3  12          5.80         41.90        19.81 o                         
  -7   3  12        847.79        866.84        33.24 o                         
  -5   3  12         35.11         19.85        15.29 o                         
  -3   3  12        775.12        923.21        30.76 o                         
  -1   3  12         17.80         -9.29        18.33 o                         
   1   3  12        610.47        719.48        40.47 o                         
   3   3  12         47.33         19.95        28.80 o                         
   5   3  12         65.31         15.29        33.28 o                         
   7   3  12         19.63         43.69        32.12 o                         
   9   3  12         14.15         14.99        46.72 o                         
  11   3  12          4.43         70.35        66.27 o                         
  13   3  12         36.25        146.91       118.31 o                         
 -22   4  12         88.86         82.31        50.99 o                         
 -20   4  12          4.19         40.08        95.73 o                         
 -18   4  12        287.73        212.50        73.16 o                         
 -16   4  12         92.30         90.39        43.61 o                         
 -14   4  12          6.43         37.25        34.52 o                         
 -12   4  12          0.40          1.67        31.54 o                         
 -10   4  12        198.82        175.30        37.84 o                         
  -8   4  12         73.15         49.63        15.45 o                         
  -6   4  12         15.73          9.61        13.18 o                         
  -4   4  12          4.13        -16.82        16.82 o                         
  -2   4  12          5.54        -18.68        18.68 o                         
   0   4  12         77.16         36.98        24.75 o                         
   2   4  12         98.21         49.81        29.72 o                         
   4   4  12         13.03          8.97        43.38 o                         
   6   4  12          7.64        -41.95        41.95 o                         
   8   4  12          8.82         98.07       179.02 o                         
 -15   5  12         11.53        -18.84        53.00 o                         
 -13   5  12          0.16         47.35        55.26 o                         
 -11   5  12         57.72         51.71        50.59 o                         
  -9   5  12         31.37         16.10        51.84 o                         
  -7   5  12          0.23         18.44        55.89 o                         
  -5   5  12         55.13         45.67        73.94 o                         
  -3   5  12          3.19          4.98       112.08 o                         
  -1   5  12          3.99         -1.20        99.63 o                         
   1   5  12         18.14          3.11        63.82 o                         
 -31   1  13        121.02        177.84       111.30 o                         
 -29   1  13         33.47         83.43        61.68 o                         
 -27   1  13        381.99        347.28        66.16 o                         
 -25   1  13         20.03         21.97        39.06 o                         
 -23   1  13          1.70        -10.02        24.68 o                         
 -21   1  13       1191.72       1202.99        47.80 o                         
 -19   1  13       1400.44       1479.84        50.60 o                         
 -17   1  13         95.56         89.81        23.04 o                         
 -15   1  13       1120.87       1289.49        43.47 o                         
 -13   1  13        123.04        125.30        24.22 o                         
 -11   1  13        843.84        772.30        33.91 o                         
  -9   1  13        343.65        322.87        23.49 o                         
  -7   1  13        276.98        251.62        23.49 o                         
  -5   1  13        112.04         91.43        21.01 o                         
  -3   1  13        784.06        785.90        33.56 o                         
  -1   1  13         48.50         30.56        14.83 o                         
   1   1  13        480.72        502.75        29.54 o                         
   3   1  13        115.95         71.45        21.44 o                         
   5   1  13        157.52        127.59        27.58 o                         
   7   1  13          0.56         29.86        29.58 o                         
   9   1  13          0.81         25.47        27.03 o                         
  11   1  13          6.56        -14.44        25.55 o                         
  13   1  13          0.84         -0.29        30.39 o                         
  15   1  13          1.98         -7.77        39.66 o                         
 -30   2  13          9.98        -32.01        52.70 o                         
 -28   2  13         63.50         27.48        50.96 o                         
 -26   2  13         10.77          3.53        43.59 o                         
 -24   2  13         45.33         89.64        35.89 o                         
 -22   2  13        358.11        395.96        35.80 o                         
 -20   2  13          4.46        -23.21        24.14 o                         
 -18   2  13         98.51         67.30        21.79 o                         
 -16   2  13        253.01        230.18        24.91 o                         
 -14   2  13       1479.32       1708.48        77.05 o                         
 -12   2  13         12.25         33.58        28.43 o                         
 -10   2  13        671.48        698.41        49.03 o                         
  -8   2  13        682.41        656.97        29.07 o                         
  -6   2  13         25.35         23.35        15.41 o                         
  -4   2  13          0.15        -13.73        13.73 o                         
  -2   2  13       1827.52       1864.91        54.48 o                         
   0   2  13        223.49        189.55        20.57 o                         
   2   2  13          0.09         -9.58        17.51 o                         
   4   2  13         68.75         64.26        24.91 o                         
   6   2  13          0.23        -12.92        16.84 o                         
   8   2  13         24.95         39.55        37.15 o                         
  10   2  13         36.88        135.03        44.49 o                         
  12   2  13         35.42         28.66        59.84 o                         
  14   2  13          0.83        128.35        63.23 o                         
 -27   3  13         39.00         26.89       122.98 o                         
 -25   3  13         30.68         24.44        23.20 o                         
 -23   3  13          0.16         -6.95        35.82 o                         
 -21   3  13          1.77        -18.86        49.81 o                         
 -19   3  13        223.10        167.20        35.02 o                         
 -17   3  13        150.99         82.05        37.36 o                         
 -15   3  13         18.63         23.65        21.59 o                         
 -13   3  13        161.35        156.96        22.80 o                         
 -11   3  13          0.00        -17.42        17.42 o                         
  -9   3  13          4.59          0.57        23.92 o                         
  -7   3  13       1201.73       1356.85        39.62 o                         
  -5   3  13       1644.56       1756.36        45.88 o                         
  -3   3  13          6.73         -3.32        16.40 o                         
  -1   3  13        372.76        362.95        27.45 o                         
   1   3  13          2.47        -11.60        26.46 o                         
   3   3  13         24.05         17.59        32.15 o                         
   5   3  13         64.74         40.40        35.16 o                         
   7   3  13         77.07         71.61        48.97 o                         
   9   3  13          9.24         36.37        48.66 o                         
  11   3  13          6.51        135.43       146.33 o                         
 -22   4  13          0.17        -55.07        55.07 o                         
 -20   4  13        199.92        270.10       128.42 o                         
 -18   4  13          0.39        -47.12        88.73 o                         
 -16   4  13         19.96         39.33        38.84 o                         
 -14   4  13         33.17          9.22        62.27 o                         
 -12   4  13        113.21        108.05        24.42 o                         
 -10   4  13         37.13         11.55        15.86 o                         
  -8   4  13        297.24        297.62        54.48 o                         
  -6   4  13          3.27         17.72        26.40 o                         
  -4   4  13         93.91         80.93        26.46 o                         
  -2   4  13         83.00         29.58        31.92 o                         
   0   4  13          0.05         -8.57        33.56 o                         
   2   4  13          0.20        -36.35        46.69 o                         
   4   4  13         60.18          1.40        48.23 o                         
   6   4  13          1.83        -59.15        59.15 o                         
   8   4  13         25.76        -35.80       143.21 o                         
 -13   5  13          0.33         56.04        68.49 o                         
 -11   5  13          4.53         -3.11        60.71 o                         
  -9   5  13          1.70         46.70        88.73 o                         
  -7   5  13          9.52         73.16        82.50 o                         
  -5   5  13          1.94        -21.79       110.52 o                         
  -3   5  13         18.26         62.27        80.95 o                         
  -1   5  13          4.83         52.93       105.85 o                         
 -32   0  14        118.59         26.46        71.61 o                         
 -30   0  14          2.01         -7.78        60.71 o                         
 -28   0  14        588.22        655.35       102.74 o                         
 -26   0  14          0.07         48.26        57.60 o                         
 -24   0  14         40.85         42.03        48.26 o                         
 -22   0  14       2366.87       2266.50        96.51 o                         
 -20   0  14         33.32         34.25        29.58 o                         
 -18   0  14       2005.57       2075.03        91.84 o                         
 -16   0  14        142.70        144.77        34.25 o                         
 -14   0  14        265.61        174.35        38.92 o                         
 -12   0  14        722.00        801.68        49.81 o                         
 -10   0  14       7138.61       7865.80       207.04 o                         
  -8   0  14          0.88        -24.91        31.13 o                         
  -6   0  14        746.27        831.26        48.26 o                         
  -4   0  14         73.64         99.63        37.36 o                         
  -2   0  14       1301.51       1400.99        63.82 o                         
   0   0  14        171.27        189.91        17.12 o                         
   2   0  14        607.01        616.44        57.60 o                         
   4   0  14        105.90        116.75        48.26 o                         
   6   0  14        228.99        224.16        51.37 o                         
   8   0  14        101.41        107.41        52.93 o                         
  10   0  14        109.81         91.84        66.94 o                         
  12   0  14        118.23          3.11        62.27 o                         
  14   0  14         30.50          7.78        85.62 o                         
 -31   1  14          3.17        -52.95        52.95 o                         
 -29   1  14          0.06        -60.71        71.61 o                         
 -27   1  14         43.90         81.53        75.50 o                         
 -25   1  14         22.80          9.06        35.88 o                         
 -23   1  14         12.60        -19.05        25.03 o                         
 -21   1  14          0.30         -5.86        22.80 o                         
 -19   1  14          7.93         13.78        22.54 o                         
 -17   1  14          0.88        -11.38        21.44 o                         
 -15   1  14          3.25         -4.86        22.54 o                         
 -13   1  14          0.20          6.33        31.91 o                         
 -11   1  14         43.75         42.87        22.54 o                         
  -9   1  14        194.15        189.15        22.54 o                         
  -7   1  14        429.36        352.66        41.25 o                         
  -5   1  14       1052.27       1113.37        41.86 o                         
  -3   1  14        149.07        136.36        22.80 o                         
  -1   1  14        582.22        659.04        30.25 o                         
   1   1  14        665.48        681.94        33.28 o                         
   3   1  14        503.53        478.37        40.68 o                         
   5   1  14        149.49        133.93        31.36 o                         
   7   1  14         42.42         47.78        28.37 o                         
   9   1  14          5.22          2.62        27.39 o                         
  11   1  14         54.76         24.30        28.11 o                         
  13   1  14         22.02         14.85        34.25 o                         
  15   1  14         62.90        149.44        60.54 o                         
 -30   2  14          1.66        -21.01        61.49 o                         
 -28   2  14          0.55        -13.06        42.28 o                         
 -26   2  14         28.20         35.02        56.82 o                         
 -24   2  14         48.79         23.44        28.78 o                         
 -22   2  14          1.17        -26.82        26.82 o                         
 -20   2  14         55.25         -1.40        26.46 o                         
 -18   2  14          0.08        -16.22        16.22 o                         
 -16   2  14         95.12        103.76        27.62 o                         
 -14   2  14        164.23        137.81        34.52 o                         
 -12   2  14         15.96        -14.72        32.35 o                         
 -10   2  14         37.32         27.09        25.85 o                         
  -8   2  14        654.60        633.75        31.02 o                         
  -6   2  14        708.67        724.55        31.36 o                         
  -4   2  14         94.36         93.73        17.61 o                         
  -2   2  14        937.94        891.23        37.38 o                         
   0   2  14        127.73         70.72        19.24 o                         
   2   2  14         43.82         29.87        20.34 o                         
   4   2  14         69.73         37.12        26.46 o                         
   6   2  14         13.67        -20.18        23.20 o                         
   8   2  14          8.75         -8.95        52.29 o                         
  10   2  14         55.09        -14.75       121.42 o                         
  12   2  14          4.31         38.77        56.72 o                         
 -27   3  14          0.01         43.03        49.22 o                         
 -25   3  14         37.31         19.32       101.18 o                         
 -23   3  14         28.28         29.12        31.40 o                         
 -21   3  14         27.73         29.98        39.69 o                         
 -19   3  14        124.45         79.23        32.53 o                         
 -17   3  14        268.87        189.08        35.02 o                         
 -15   3  14        182.61        164.72        27.58 o                         
 -13   3  14         64.75         51.81        20.41 o                         
 -11   3  14        137.35         96.28        23.19 o                         
  -9   3  14        216.21        213.78        38.92 o                         
  -7   3  14        317.58        312.90        38.14 o                         
  -5   3  14        602.92        592.83        29.17 o                         
  -3   3  14        971.78        958.16        39.14 o                         
  -1   3  14        109.64         66.78        21.79 o                         
   1   3  14         37.92        -16.22        19.46 o                         
   3   3  14         99.84         65.16        29.50 o                         
   5   3  14          9.37         12.78        41.65 o                         
   7   3  14          0.03        -10.06        52.80 o                         
   9   3  14         26.80        -13.95        65.36 o                         
 -22   4  14          0.18        -35.95       219.49 o                         
 -20   4  14          0.73        -25.00        57.60 o                         
 -18   4  14         40.03         80.90        79.39 o                         
 -16   4  14          5.38        -22.90        76.28 o                         
 -14   4  14         12.14        -42.04        42.04 o                         
 -12   4  14          7.42         -0.60        38.92 o                         
 -10   4  14         28.62         16.20        35.99 o                         
  -8   4  14        263.50        238.36        28.75 o                         
  -6   4  14        151.24        130.92        34.41 o                         
  -4   4  14        101.33        103.61        28.80 o                         
  -2   4  14         56.67         80.46        35.02 o                         
   0   4  14          1.55         28.36        30.81 o                         
   2   4  14          0.22         -4.46        60.71 o                         
   4   4  14          1.74         45.50        59.93 o                         
   6   4  14          1.36        -29.58       113.64 o                         
 -11   5  14          0.30        -79.39        79.39 o                         
  -9   5  14         18.06        -57.60        57.60 o                         
  -7   5  14         24.24         85.62       122.98 o                         
  -5   5  14         26.93        -71.61        71.61 o                         
 -31   1  15         14.70         24.32        56.04 o                         
 -29   1  15         13.36         69.49        56.04 o                         
 -27   1  15         27.11         -2.16        49.70 o                         
 -25   1  15        124.32         78.61        49.03 o                         
 -23   1  15         37.73          5.81        28.56 o                         
 -21   1  15        122.40        161.37        29.15 o                         
 -19   1  15        835.33        860.73        41.27 o                         
 -17   1  15        130.80        123.00        25.71 o                         
 -15   1  15        421.09        453.83        35.46 o                         
 -13   1  15         18.13         -3.79        20.16 o                         
 -11   1  15        102.54        103.41        22.80 o                         
  -9   1  15        386.91        429.64        45.14 o                         
  -7   1  15       1007.15       1115.41        49.35 o                         
  -5   1  15        112.02         99.73        23.88 o                         
  -3   1  15         93.08         78.77        15.71 o                         
  -1   1  15        330.71        380.30        24.91 o                         
   1   1  15        472.27        458.96        31.01 o                         
   3   1  15          1.10        -28.78        28.78 o                         
   5   1  15          6.83        -27.09        43.59 o                         
   7   1  15        122.81        151.29        40.04 o                         
   9   1  15          0.09         32.39        45.14 o                         
  11   1  15        120.44        141.63        38.03 o                         
  13   1  15         42.21         69.04        44.63 o                         
 -28   2  15          7.86        -24.43        46.20 o                         
 -26   2  15        232.23        159.59        39.63 o                         
 -24   2  15         46.58         69.95        34.76 o                         
 -22   2  15         96.13         55.16        39.69 o                         
 -20   2  15        186.05        235.36        29.15 o                         
 -18   2  15        133.45        136.25        23.92 o                         
 -16   2  15         92.94         77.50        28.05 o                         
 -14   2  15          1.60        -19.05        27.92 o                         
 -12   2  15          9.19         -2.26        32.53 o                         
 -10   2  15        121.29         97.66        21.88 o                         
  -8   2  15          1.55         21.53        19.05 o                         
  -6   2  15       1036.22       1196.00        38.97 o                         
  -4   2  15        559.81        568.40        31.36 o                         
  -2   2  15        624.44        625.79        38.92 o                         
   0   2  15        116.75         81.38        26.46 o                         
   2   2  15        125.94        122.67        25.85 o                         
   4   2  15         12.77         12.00        54.48 o                         
   6   2  15        199.33        159.68        31.23 o                         
   8   2  15          7.00          7.39        28.02 o                         
  10   2  15          5.51        -36.74        57.73 o                         
  12   2  15          4.69         48.48        67.69 o                         
 -27   3  15          3.94        117.73        62.48 o                         
 -25   3  15          8.24         89.15        38.34 o                         
 -23   3  15          0.35          8.12        40.33 o                         
 -21   3  15         17.71        -14.01        34.81 o                         
 -19   3  15          0.07         -2.11        30.59 o                         
 -17   3  15         57.69         59.60        26.15 o                         
 -15   3  15        268.46        199.05        35.80 o                         
 -13   3  15        196.41        148.44        26.78 o                         
 -11   3  15         15.18         18.15        22.38 o                         
  -9   3  15        193.08        169.24        27.25 o                         
  -7   3  15         19.91         16.56        17.94 o                         
  -5   3  15          1.53        -22.66        43.59 o                         
  -3   3  15        914.81        906.99        69.27 o                         
  -1   3  15        285.57        261.13        27.52 o                         
   1   3  15          8.68        -18.68        19.00 o                         
   3   3  15         87.85         69.87        33.12 o                         
   5   3  15          5.97        -66.46        66.46 o                         
   7   3  15          5.57        106.31       107.37 o                         
   9   3  15         17.00        -15.57       161.89 o                         
 -22   4  15          5.90         23.35        48.26 o                         
 -20   4  15          0.96        -27.52        46.70 o                         
 -18   4  15         28.80         43.40        67.71 o                         
 -16   4  15          0.42        -31.63        40.45 o                         
 -14   4  15        134.33        132.53        54.48 o                         
 -12   4  15          3.79        -16.46        80.95 o                         
 -10   4  15          1.31         46.47        38.19 o                         
  -8   4  15         17.24         16.82        40.28 o                         
  -6   4  15          1.04          8.17        31.02 o                         
  -4   4  15         12.29         48.40        62.27 o                         
  -2   4  15        197.05        115.02        81.72 o                         
   0   4  15         18.11         21.09        59.15 o                         
   2   4  15         14.98         18.78        48.38 o                         
   4   4  15         10.27        168.12       191.47 o                         
 -30   0  16         77.36         76.28        82.50 o                         
 -28   0  16        124.97        149.44        60.71 o                         
 -26   0  16         64.21         94.96        52.93 o                         
 -24   0  16        274.04        149.44        46.70 o                         
 -22   0  16       6161.30       6948.93       210.15 o                         
 -20   0  16        624.12        737.86        60.71 o                         
 -18   0  16        605.89        677.15        57.60 o                         
 -16   0  16        467.84        459.21        54.48 o                         
 -14   0  16        222.33        225.72        45.14 o                         
 -12   0  16          0.31        -15.57        35.80 o                         
 -10   0  16       1575.51       1727.89        88.73 o                         
  -8   0  16        207.83        202.37        42.03 o                         
  -6   0  16        385.69        462.33        48.26 o                         
  -4   0  16          3.40          3.11        32.69 o                         
  -2   0  16         42.93         31.13        17.12 o                         
   0   0  16        232.16        177.46        49.81 o                         
   2   0  16         11.26         14.01        40.47 o                         
   4   0  16          0.05         14.01        43.59 o                         
   6   0  16         10.60         99.63        59.15 o                         
   8   0  16          1.14        -29.58        63.82 o                         
  10   0  16        124.48        188.36        82.50 o                         
  12   0  16        159.11        231.94        90.29 o                         
 -31   1  16         41.77         58.04        54.48 o                         
 -29   1  16          1.73         77.91        62.82 o                         
 -27   1  16        113.02        172.02        44.57 o                         
 -25   1  16        320.67        319.48        45.59 o                         
 -23   1  16         59.51         69.91        29.90 o                         
 -21   1  16        290.96        263.16        31.92 o                         
 -19   1  16        179.51        135.45        29.03 o                         
 -17   1  16         70.00         81.38        26.93 o                         
 -15   1  16         62.57         36.00        25.71 o                         
 -13   1  16        115.35        124.64        28.80 o                         
 -11   1  16         86.73         66.14        22.07 o                         
  -9   1  16         46.10        -20.48        23.55 o                         
  -7   1  16        383.18        367.36        68.49 o                         
  -5   1  16          5.09         16.09        44.36 o                         
  -3   1  16        311.82        310.54        19.45 o                         
  -1   1  16        185.51        176.34        29.58 o                         
   1   1  16        421.95        403.45        31.02 o                         
   3   1  16         20.80         43.59        30.82 o                         
   5   1  16         59.88         45.87        38.92 o                         
   7   1  16          3.02         32.22        38.38 o                         
   9   1  16         16.63         60.80        36.97 o                         
  11   1  16         48.52         30.26        45.48 o                         
 -28   2  16         51.71         -9.86        83.28 o                         
 -26   2  16          0.88         26.46        37.42 o                         
 -24   2  16         43.56         -0.85        32.81 o                         
 -22   2  16          1.20        -20.51        26.78 o                         
 -20   2  16        217.06        177.89        27.28 o                         
 -18   2  16         13.28         16.25        31.01 o                         
 -16   2  16         30.97         28.17        30.34 o                         
 -14   2  16        287.06        309.32        45.14 o                         
 -12   2  16         27.18         17.38        50.59 o                         
 -10   2  16          0.20         10.37        25.22 o                         
  -8   2  16          0.90         -0.87        18.33 o                         
  -6   2  16        416.38        403.00        27.45 o                         
  -4   2  16         20.99          8.41        15.54 o                         
  -2   2  16         31.94         18.68        17.61 o                         
   0   2  16         22.46          8.89        17.03 o                         
   2   2  16         42.22         43.45        32.69 o                         
   4   2  16          1.09         -4.69        41.71 o                         
   6   2  16         14.01         12.55        72.38 o                         
   8   2  16          6.54         -7.06        49.20 o                         
  10   2  16          0.29         25.35        86.50 o                         
 -25   3  16         29.97        -28.71        48.62 o                         
 -23   3  16          3.01         -1.68        38.03 o                         
 -21   3  16         68.68         32.97        36.12 o                         
 -19   3  16         51.28         40.35        36.44 o                         
 -17   3  16         12.06          5.17        30.01 o                         
 -15   3  16        140.83        128.16        35.02 o                         
 -13   3  16          2.64         23.70        24.31 o                         
 -11   3  16          2.11        -27.25        27.25 o                         
  -9   3  16          2.32        -14.71        22.80 o                         
  -7   3  16         20.75         22.69        20.57 o                         
  -5   3  16         58.02         21.01        38.14 o                         
  -3   3  16          4.69         -2.99        21.44 o                         
  -1   3  16         52.33         54.61        26.93 o                         
   1   3  16          8.49        -13.41        23.55 o                         
   3   3  16          6.68         -6.56        34.19 o                         
   5   3  16          5.50         58.40        72.70 o                         
   7   3  16          0.41        112.08       158.78 o                         
 -20   4  16          1.00         -0.07       143.21 o                         
 -18   4  16         13.58          1.78        45.05 o                         
 -16   4  16          3.67         38.29        59.15 o                         
 -14   4  16         10.45         41.43        43.79 o                         
 -12   4  16         14.94        -37.23        37.23 o                         
 -10   4  16          0.03        -24.70        60.71 o                         
  -8   4  16          1.86        -25.08        43.76 o                         
  -6   4  16          0.01         23.59        40.89 o                         
  -4   4  16         18.22        -22.13        42.03 o                         
  -2   4  16         17.43        -31.44        45.09 o                         
   0   4  16        219.34         75.73        51.79 o                         
   2   4  16        204.06         31.13       130.76 o                         
 -29   1  17          2.29        -20.47        61.49 o                         
 -27   1  17         34.95         11.28        42.28 o                         
 -25   1  17         19.16         30.35        36.32 o                         
 -23   1  17        108.49        111.73        36.86 o                         
 -21   1  17         33.90         36.33        84.84 o                         
 -19   1  17        245.79        262.75        38.92 o                         
 -17   1  17         10.20        -23.61        25.85 o                         
 -15   1  17         21.65        -17.53        29.03 o                         
 -13   1  17          5.15         -8.98        26.40 o                         
 -11   1  17          0.06         -6.84        24.68 o                         
  -9   1  17        307.68        351.37        35.41 o                         
  -7   1  17          4.17        -26.95        26.95 o                         
  -5   1  17        143.96        162.73        36.58 o                         
  -3   1  17        183.15        177.44        23.65 o                         
  -1   1  17         11.67         24.56        25.68 o                         
   1   1  17         92.32         65.35        22.83 o                         
   3   1  17         57.79        108.22        35.66 o                         
   5   1  17          0.00        -35.59        35.59 o                         
   7   1  17         23.15         36.23        50.65 o                         
   9   1  17          7.83        -16.29        59.93 o                         
 -28   2  17         15.98         34.25        49.53 o                         
 -26   2  17          7.06         62.68        36.86 o                         
 -24   2  17          2.52         27.04        31.91 o                         
 -22   2  17          6.99         16.04        25.63 o                         
 -20   2  17         73.00         45.69        24.74 o                         
 -18   2  17        303.21        290.86        41.74 o                         
 -16   2  17         92.59         29.51        44.36 o                         
 -14   2  17         40.61          1.28        64.60 o                         
 -12   2  17        109.58         46.05        27.25 o                         
 -10   2  17         20.74          1.45        22.74 o                         
  -8   2  17        508.57        541.36        31.86 o                         
  -6   2  17        286.27        274.65        25.85 o                         
  -4   2  17        345.62        369.37        25.85 o                         
  -2   2  17         31.59         17.43        18.13 o                         
   0   2  17          0.02        -24.19        24.19 o                         
   2   2  17          2.97         17.38        30.31 o                         
   4   2  17          8.22         -7.93        45.01 o                         
   6   2  17         32.31        -26.49       104.30 o                         
   8   2  17         35.92         42.50        81.72 o                         
 -25   3  17         41.46          8.23        68.49 o                         
 -23   3  17         29.42         -0.90        43.66 o                         
 -21   3  17         58.38         18.68        41.45 o                         
 -19   3  17         15.80          4.15        42.81 o                         
 -17   3  17         40.75          1.29        35.02 o                         
 -15   3  17        184.16        115.84        31.88 o                         
 -13   3  17         53.88         64.85        34.84 o                         
 -11   3  17         35.95         20.70        28.22 o                         
  -9   3  17         79.45         93.62        22.07 o                         
  -7   3  17         12.96        -15.48        17.85 o                         
  -5   3  17          2.77        -23.12        23.12 o                         
  -3   3  17        289.34        284.15        31.91 o                         
  -1   3  17         15.35          9.10        21.27 o                         
   1   3  17          0.63         20.71        26.55 o                         
   3   3  17          1.63        -42.81        68.24 o                         
   5   3  17          0.58         50.36        91.06 o                         
 -18   4  17          7.38         37.14        57.00 o                         
 -16   4  17          8.46         10.27        68.49 o                         
 -14   4  17          0.49         10.90        65.38 o                         
 -12   4  17          1.00          7.93        40.75 o                         
 -10   4  17          0.02         68.30        45.72 o                         
  -8   4  17         13.08        127.42        59.08 o                         
  -6   4  17         74.39         60.31        40.77 o                         
  -4   4  17         26.76        -15.69        47.23 o                         
  -2   4  17          1.10         13.74        56.01 o                         
 -30   0  18          1.21         10.90        76.28 o                         
 -28   0  18         20.96          0.00        73.16 o                         
 -26   0  18          3.16        -48.26        48.26 o                         
 -24   0  18         66.23         15.57        62.27 o                         
 -22   0  18       1670.23       1586.24        91.84 o                         
 -20   0  18        291.66        264.63        51.37 o                         
 -18   0  18          0.15         65.38        49.81 o                         
 -16   0  18        247.97        312.89        54.48 o                         
 -14   0  18        118.69        122.98        42.03 o                         
 -12   0  18        100.77         94.96        42.03 o                         
 -10   0  18        710.26        672.48        66.94 o                         
  -8   0  18         15.95        -15.57        29.58 o                         
  -6   0  18        485.14        574.41        71.61 o                         
  -4   0  18         86.92        107.41        31.13 o                         
  -2   0  18         61.84         42.03        17.12 o                         
   0   0  18         11.71         31.13        51.37 o                         
   2   0  18         16.27         14.01        60.71 o                         
   4   0  18          8.83          6.23        56.04 o                         
   6   0  18         63.20        129.20        79.39 o                         
   8   0  18         31.56        -15.57        51.37 o                         
 -29   1  18         22.38         71.92        54.51 o                         
 -27   1  18         99.10        202.32        47.80 o                         
 -25   1  18         29.30         38.61        38.97 o                         
 -23   1  18        761.19        797.02        52.83 o                         
 -21   1  18        185.72        174.06        36.99 o                         
 -19   1  18         30.79         39.18        31.69 o                         
 -17   1  18        160.76        171.24        33.65 o                         
 -15   1  18         22.56         24.80        63.04 o                         
 -13   1  18         45.42         43.16        29.90 o                         
 -11   1  18        940.60       1029.25        51.96 o                         
  -9   1  18        488.31        525.21        38.97 o                         
  -7   1  18         51.60         44.23        28.41 o                         
  -5   1  18         16.32        -11.60        23.55 o                         
  -3   1  18         44.71         48.26        18.62 o                         
  -1   1  18        195.46        192.09        26.95 o                         
   1   1  18        120.40         44.40        33.24 o                         
   3   1  18          4.15         59.98        42.19 o                         
   5   1  18          3.81        -37.01        49.03 o                         
   7   1  18          0.80          7.61        95.73 o                         
 -28   2  18         61.90         54.45        47.87 o                         
 -26   2  18         23.94        -46.80        46.93 o                         
 -24   2  18         17.49         77.47        36.23 o                         
 -22   2  18          0.01         10.79        28.75 o                         
 -20   2  18        506.12        419.21       112.86 o                         
 -18   2  18        156.46        126.95        38.90 o                         
 -16   2  18        126.77        116.30        42.19 o                         
 -14   2  18         23.48          4.35        58.37 o                         
 -12   2  18          7.07        -24.29        30.35 o                         
 -10   2  18         23.41         -5.55        23.55 o                         
  -8   2  18        590.74        644.29        40.55 o                         
  -6   2  18        749.57        703.53        36.86 o                         
  -4   2  18        336.32        351.04        32.35 o                         
  -2   2  18          7.88         14.68        23.04 o                         
   0   2  18         25.61          6.89        42.81 o                         
   2   2  18          8.35          6.29        39.83 o                         
   4   2  18        102.54         33.51        83.28 o                         
   6   2  18         14.89          7.57        80.61 o                         
 -23   3  18          3.14         10.32        41.65 o                         
 -21   3  18         71.09         45.56        46.93 o                         
 -19   3  18          4.63         -3.07        66.16 o                         
 -17   3  18          1.57         -3.70        36.12 o                         
 -15   3  18         39.32         28.17        42.03 o                         
 -13   3  18         12.26         38.61        32.80 o                         
 -11   3  18         39.71         52.30        28.05 o                         
  -9   3  18        299.07        270.27        45.92 o                         
  -7   3  18         56.38         -4.31        23.65 o                         
  -5   3  18         89.59         38.65        42.03 o                         
  -3   3  18         34.42         14.01        28.37 o                         
  -1   3  18          2.87          1.68        27.45 o                         
   1   3  18          8.06        -25.83        28.22 o                         
   3   3  18         19.70          9.90        65.53 o                         
 -16   4  18         12.72        -60.71        60.71 o                         
 -14   4  18         20.85        -12.70        50.88 o                         
 -12   4  18          3.68         21.11        73.94 o                         
 -10   4  18          0.99        -35.31        54.93 o                         
  -8   4  18          0.11         17.93        43.38 o                         
  -6   4  18          0.10          7.37        80.17 o                         
  -4   4  18        109.38        104.36        47.40 o                         
 -29   1  19        123.93         79.97        87.17 o                         
 -27   1  19         53.41         81.52        81.72 o                         
 -25   1  19         22.72         68.56        42.03 o                         
 -23   1  19          7.95         -7.83        33.24 o                         
 -21   1  19         25.54         -6.58        33.56 o                         
 -19   1  19        562.57        614.12        67.71 o                         
 -17   1  19        123.55        120.91        42.37 o                         
 -15   1  19          0.86         53.40        31.79 o                         
 -13   1  19        115.50        119.79        43.59 o                         
 -11   1  19         51.26         25.13        28.75 o                         
  -9   1  19         14.40         27.79        26.35 o                         
  -7   1  19        790.72        909.32        65.38 o                         
  -5   1  19          0.36         -5.31        18.33 o                         
  -3   1  19        195.13        183.21        24.22 o                         
  -1   1  19        141.15        105.14        22.41 o                         
   1   1  19         50.51         -7.85        39.06 o                         
   3   1  19         11.17         -9.15        41.18 o                         
   5   1  19          2.08         24.20        45.01 o                         
   7   1  19          2.98        -20.59       113.64 o                         
 -26   2  19         33.00         36.95        46.74 o                         
 -24   2  19          0.15        -38.92        38.92 o                         
 -22   2  19         27.56         -3.85        26.78 o                         
 -20   2  19         61.28         68.95        43.19 o                         
 -18   2  19         78.34         80.36        40.60 o                         
 -16   2  19        101.99        -18.34        52.80 o                         
 -14   2  19         33.65         21.90        38.42 o                         
 -12   2  19         40.76         43.50        50.59 o                         
 -10   2  19         41.88         34.43        26.78 o                         
  -8   2  19          5.95         26.23        21.93 o                         
  -6   2  19        111.06         79.26        66.94 o                         
  -4   2  19        119.59         97.29        27.52 o                         
  -2   2  19         45.79         48.73        23.49 o                         
   0   2  19         72.06          5.22        37.73 o                         
   2   2  19         79.11        125.11        62.71 o                         
   4   2  19          0.01         34.31        93.40 o                         
 -23   3  19         10.08        -11.18        42.28 o                         
 -21   3  19          2.79         26.68       101.18 o                         
 -19   3  19         16.88        -41.51        50.59 o                         
 -17   3  19         32.08         22.51        72.38 o                         
 -15   3  19          7.43         14.01        84.06 o                         
 -13   3  19          1.55         52.03        60.71 o                         
 -11   3  19          5.98        -10.07        33.95 o                         
  -9   3  19        110.86         63.89        25.85 o                         
  -7   3  19         57.28         41.74        32.12 o                         
  -5   3  19         23.87        -18.94        25.33 o                         
  -3   3  19         19.18         16.64        76.28 o                         
  -1   3  19          0.57        -12.26        42.56 o                         
   1   3  19          6.26        -30.56        49.39 o                         
 -28   0  20         11.34         38.92        82.50 o                         
 -26   0  20         98.31        -28.02        70.05 o                         
 -24   0  20          0.59        -31.13        59.15 o                         
 -22   0  20        326.57        185.24        63.82 o                         
 -20   0  20         29.58          7.78        43.59 o                         
 -18   0  20          0.00         28.02        48.26 o                         
 -16   0  20          0.01         56.04        62.27 o                         
 -14   0  20          0.29         24.91        43.59 o                         
 -12   0  20         15.37        -40.47        40.47 o                         
 -10   0  20          0.49        -10.90        38.92 o                         
  -8   0  20          6.03        -38.92        38.92 o                         
  -6   0  20         81.34        110.52        60.71 o                         
  -4   0  20        136.24        208.59        40.47 o                         
  -2   0  20        371.24        481.01        79.39 o                         
   0   0  20         80.12        105.85        52.93 o                         
   2   0  20          3.43         49.81        51.37 o                         
   4   0  20          5.78        -42.03        91.84 o                         
 -27   1  20          8.16        -28.42        55.26 o                         
 -25   1  20          4.68        -27.50        38.90 o                         
 -23   1  20         74.04         22.57        39.63 o                         
 -21   1  20        154.96        106.08        43.13 o                         
 -19   1  20         68.03         59.75        50.59 o                         
 -17   1  20          2.31         -9.39        36.65 o                         
 -15   1  20         10.46        -13.96        32.15 o                         
 -13   1  20         11.52         -4.85        30.81 o                         
 -11   1  20         25.34         -3.31        36.53 o                         
  -9   1  20          7.07         20.18        28.75 o                         
  -7   1  20        223.66        208.79        54.48 o                         
  -5   1  20          0.70         14.79        23.12 o                         
  -3   1  20        182.74        217.74        60.71 o                         
  -1   1  20          5.73        -16.99        21.14 o                         
   1   1  20          1.73        -37.96        37.96 o                         
   3   1  20          8.12         -3.15        45.16 o                         
   5   1  20         54.10         54.65        60.49 o                         
 -26   2  20         13.82         66.94        59.40 o                         
 -24   2  20          0.02         54.40        48.99 o                         
 -22   2  20          7.31         11.37       108.97 o                         
 -20   2  20         31.94         14.64        39.05 o                         
 -18   2  20          5.00         11.19        41.02 o                         
 -16   2  20         20.90         64.51        64.78 o                         
 -14   2  20          0.35         -5.44        46.30 o                         
 -12   2  20          1.69          1.96        60.71 o                         
 -10   2  20         63.12         53.30        27.45 o                         
  -8   2  20         72.12         46.36        62.27 o                         
  -6   2  20         79.41         31.01        27.45 o                         
  -4   2  20          3.75         11.37        27.93 o                         
  -2   2  20          6.51         -0.21        26.46 o                         
   0   2  20         81.92         98.39        72.38 o                         
   2   2  20          0.04        -40.20        64.11 o                         
 -21   3  20          2.52         26.12        66.94 o                         
 -19   3  20         11.89         -6.77        52.15 o                         
 -17   3  20          0.09         57.66        66.16 o                         
 -15   3  20          0.10         16.81        38.86 o                         
 -13   3  20          0.03        -18.55        49.02 o                         
 -11   3  20          2.36          0.20        40.89 o                         
  -9   3  20         45.73         36.57        42.28 o                         
  -7   3  20         17.96         -7.49        70.05 o                         
  -5   3  20         34.18         48.26        46.30 o                         
  -3   3  20          3.81        -35.99        65.38 o                         
 -27   1  21          0.02        -29.34        52.97 o                         
 -25   1  21          6.49        -24.06        44.33 o                         
 -23   1  21        413.05        414.11        79.39 o                         
 -21   1  21          2.00        -33.34        39.58 o                         
 -19   1  21          1.58        -23.45        32.91 o                         
 -17   1  21        151.34        149.89        59.93 o                         
 -15   1  21          0.84         38.67        44.79 o                         
 -13   1  21          2.91         -4.32        32.81 o                         
 -11   1  21         90.25         52.66        35.99 o                         
  -9   1  21         17.79         16.15        59.15 o                         
  -7   1  21         37.73         31.39        27.58 o                         
  -5   1  21        140.21        140.03        42.03 o                         
  -3   1  21         46.48         24.61        40.02 o                         
  -1   1  21          7.78          3.76        47.87 o                         
   1   1  21          4.86         36.38        44.92 o                         
 -24   2  21         30.18         26.79        52.07 o                         
 -22   2  21         52.33         46.20       104.30 o                         
 -20   2  21         34.70         37.06        42.23 o                         
 -18   2  21          0.63         42.82        70.21 o                         
 -16   2  21          0.39         -9.45        63.33 o                         
 -14   2  21          1.29        -12.69        49.64 o                         
 -12   2  21          0.82         13.46        32.81 o                         
 -10   2  21          5.31        -25.57        33.62 o                         
  -8   2  21        106.88         98.62        32.35 o                         
  -6   2  21          0.50        -27.49        34.18 o                         
  -4   2  21          2.40         -3.46        27.58 o                         
  -2   2  21          6.30         -2.73        34.63 o                         
   0   2  21         23.73         10.60        42.16 o                         
 -19   3  21          2.69        -39.60        42.37 o                         
 -17   3  21          3.52        -44.57        44.57 o                         
 -15   3  21        126.31        108.62        58.04 o                         
 -13   3  21          5.01         14.72        51.95 o                         
 -11   3  21          0.43          7.28        44.02 o                         
  -9   3  21         20.29         80.38        53.09 o                         
  -7   3  21         47.56         84.85        50.96 o                         
 -26   0  22         23.59        -17.12        54.48 o                         
 -24   0  22        139.44        118.31        66.94 o                         
 -22   0  22         56.32         42.03        62.27 o                         
 -20   0  22        268.72        235.06       154.11 o                         
 -18   0  22         48.70          1.56        76.28 o                         
 -16   0  22         49.54        144.77        88.73 o                         
 -14   0  22         12.25        121.42        82.50 o                         
 -12   0  22        139.64        107.41        62.27 o                         
 -10   0  22        213.88        270.86        76.28 o                         
  -8   0  22         62.63         71.61        77.83 o                         
  -6   0  22          1.95         10.90        73.16 o                         
  -4   0  22        260.58        242.84        77.83 o                         
  -2   0  22         12.01         -6.23        82.50 o                         
   0   0  22         73.65         73.16        99.63 o                         
 -25   1  22         29.00        -31.91        46.23 o                         
 -23   1  22        354.90        290.64        89.51 o                         
 -21   1  22        101.29         66.08        50.47 o                         
 -19   1  22         66.95         67.74        59.15 o                         
 -17   1  22          0.81        -50.19        53.40 o                         
 -15   1  22          8.66         17.09        45.19 o                         
 -13   1  22         27.05        -38.66        71.61 o                         
 -11   1  22         31.85          4.09        65.38 o                         
  -9   1  22        104.50         82.50        51.73 o                         
  -7   1  22        172.85        163.88        38.54 o                         
  -5   1  22         32.49         21.07        33.47 o                         
  -3   1  22          0.47        -37.74        42.64 o                         
  -1   1  22         14.86        -58.06        58.06 o                         
 -22   2  22         88.44         35.02        83.28 o                         
 -20   2  22         67.08         20.86        63.94 o                         
 -18   2  22         50.20        -36.85        46.31 o                         
 -16   2  22          5.23         31.92        68.48 o                         
 -14   2  22         25.09         49.32        65.38 o                         
 -12   2  22         34.45         10.90        51.52 o                         
 -10   2  22        100.02         44.63        33.56 o                         
  -8   2  22          0.02         -7.20        32.35 o                         
  -6   2  22          4.18         -2.40        62.27 o                         
  -4   2  22          1.71         46.89        52.29 o                         
 -23   1  23         42.94          6.78        93.40 o                         
 -21   1  23         29.76        -62.23        62.23 o                         
 -19   1  23        119.42         25.49        55.26 o                         
 -17   1  23          0.09        -66.57        80.63 o                         
 -15   1  23          0.62         15.80        61.26 o                         
 -13   1  23          7.01        -51.96        51.96 o                         
 -11   1  23         55.11         20.88        47.80 o                         
  -9   1  23         32.89         38.45        62.27 o                         
  -7   1  23         75.64         47.48        30.39 o                         
  -5   1  23          8.26         -5.80        47.80 o                         
  -3   1  23         19.25         20.01        46.07 o                         
 -20   2  23        105.06         36.14        57.78 o                         
 -18   2  23         22.94         -5.60        70.81 o                         
 -16   2  23         24.37         97.14        90.29 o                         
 -14   2  23          0.32        -38.94        66.19 o                         
 -12   2  23         13.84        -55.62        55.62 o                         
 -10   2  23         29.57         -3.50        39.74 o                         
  -8   2  23         68.70         98.35        41.86 o                         
 -22   0  24          0.99        -60.71        98.07 o                         
 -20   0  24         35.25         90.29       136.99 o                         
 -18   0  24         26.67        -54.48        88.73 o                         
 -16   0  24         31.94          6.23       166.56 o                         
 -14   0  24         15.57          0.00        52.93 o                         
 -12   0  24         29.19        -57.60       107.41 o                         
 -10   0  24         72.70         74.72       118.31 o                         
  -8   0  24        484.33        423.41       136.99 o                         
  -6   0  24          6.52         43.59       115.19 o                         
 -21   1  24         12.36        -13.79       147.88 o                         
 -19   1  24         17.97          2.03        91.92 o                         
 -17   1  24          3.72         72.00       165.01 o                         
 -15   1  24         25.25         26.21        78.42 o                         
 -13   1  24         12.45         82.81        84.06 o                         
 -11   1  24         17.41        -41.84        52.70 o                         
  -9   1  24          0.49       -134.00       151.00 o                         
  -7   1  24        113.57         50.61        77.05 o                         
                                                                                
